# Supplementary material for: Low Nitrogen Input Mitigates Quantitative but Not Qualitative Reconfiguration of Leaf Primary Metabolism in Brassica napus L. Subjected to Drought and Rehydration
Source: Plants (Basel). 2024 Mar 27;13(7):969. doi: 10.3390/plants13070969 (PMC11013775; doi:10.3390/plants13070969)
Supplement: Supplementary file 1 [file plants-13-00969-s001.zip › Table S1.xlsx]

## Sheet: Feuil1
Table S1. Complete metabolic dataset. Metabolite contents are expressed in µmol.g-1DW. ND and NA refer to metabolites not detected or metabolites not analysed (i.e. fallen leaves).
Days	Condition	Leaf	HyPro	His	Asn	SMCSO	Ser	Gln	Arg	Gly	Hser	Asp	Glu	B.Ala	Thr	A.Ala	GABA	Pro	Orn	Lys	Tyr	Met	Val	Ile	Leu	Phe	Trp	Succinate	Glycerate	Fumarate	Malate	Citrate	Quinate	Fructose	Glucose	Sucrose	Maltose	Myo-inositol
0	control	7	0.0461792	0.0413524	0.675604	7.4043	14.5593	5.1157	0.108585	0.720243	3.76032	5.44298	26.3678	0.035821	2.64466	10.0297	4.01312	1.42893	0.020973	0.1788	0.353909	0.185208	0.928622	0.322833	0.204308	0.385675	0.0338982	1.45774	10.4874	2.97278	393.376	3.27442	ND	192.593	106.584	34.5217	1.6842	16.8861
0	control	7	ND	0.0617556	0.0471082	5.77968	2.06727	0.929598	0.0797667	0.333433	1.50453	0.90191	5.80196	ND	0.534395	2.49984	0.691335	0.502001	0.0523711	0.0545924	0.235222	0.0535562	0.440203	0.130721	0.176901	0.209505	0.0981292	ND	12.4814	2.06259	162.077	6.2755	0.789018	143.807	163.229	51.1276	0.911209	11.2433
0	control	7	0.0503931	0.206651	0.562995	6.24523	7.89806	4.03477	0.280749	0.468295	2.53109	2.96508	16.5749	0.0575428	1.88258	7.97504	3.415	2.20771	0.0211064	0.215139	0.542722	0.0890749	0.922961	0.328094	0.535448	0.342991	0.14155	ND	4.54927	1.77216	259.313	3.65221	ND	230.477	313.13	27.3753	0.931851	11.9465
0	control	7	ND	0.138954	0.642696	7.64171	11.7367	4.2561	0.304524	0.36188	2.77866	4.97773	21.252	0.0349036	2.21421	9.94513	3.02718	1.95933	0.0302601	0.16472	0.377718	0.0912869	0.815696	0.316463	0.406442	0.29675	0.0836685	1.96672	10.3103	2.07745	346.165	3.1443	0.756971	238.538	244.743	26.2635	2.0563	13.399
0	control	7	ND	0.0683367	0.446227	9.75342	6.61458	4.6436	0.148464	0.584362	2.87975	3.3561	20.6613	0.0394253	1.55222	10.3841	2.49733	1.52922	0.0686442	0.261086	0.141369	0.112467	0.601029	0.280956	0.206983	0.223488	0.0339615	2.92812	14.1677	4.11134	389.827	ND	0.582402	317.434	219.577	26.3606	1.94499	12.3923
0	control	10	ND	0.295754	1.74314	15.0549	8.35433	10.3004	0.709594	0.499274	4.68061	8.53131	24.5857	0.0723361	3.10793	12.0491	5.06444	2.60401	0.0271848	0.573285	0.341245	0.194811	1.60444	0.53554	0.454204	0.507875	0.107095	ND	1.93862	3.28254	156.141	4.40462	4.49269	303.03	226.485	22.9777	1.46692	18.3437
0	control	10	ND	0.199495	0.703785	7.08458	13.4972	6.10115	0.244112	0.725184	3.66959	5.08752	19.7943	ND	2.63426	9.64861	3.41685	2.16381	0.0605455	0.346992	0.22553	0.154656	1.03349	0.336924	0.232746	0.433555	0.10768	ND	3.4738	1.59687	127.599	4.36897	3.81984	375.505	338.08	41.6315	1.95213	15.1365
0	control	10	ND	0.249045	1.35928	11.8205	6.23299	9.53835	0.664934	0.408116	3.85076	6.29445	21.2938	0.0438587	2.19706	9.0065	3.20791	2.27247	0.0494449	0.435184	0.256219	0.0971315	1.06295	0.447604	0.27679	0.257384	0.0959153	1.28643	1.86989	ND	132.746	4.54544	5.34507	357.53	355.734	22.9318	0.568393	15.237
0	control	10	ND	0.160468	0.877162	7.00345	11.9909	5.26494	0.279477	0.689379	3.67771	6.7765	19.9133	0.0410882	2.6424	8.55037	3.00149	1.90487	0.029538	0.178417	0.378723	0.0838451	1.03928	0.36973	0.29681	0.288973	0.0886907	1.62037	3.15742	2.13768	113.999	3.43315	4.36159	367.336	319.886	31.7484	2.40488	13.3716
0	control	10	ND	0.0728631	0.627798	6.26211	10.563	7.9038	0.150149	0.904454	2.82007	5.55892	18.945	0.0326365	2.30032	11.2707	2.63018	1.57617	0.0719626	0.211178	0.109847	0.101833	0.709715	0.301115	0.126302	0.159873	ND	1.94841	4.98315	2.13605	138.26	2.2933	3.27153	331.898	274.644	25.9521	1.21714	11.4836
0	control	13	1.13942	0.226768	3.99515	41.7311	9.76458	23.6722	1.915	ND	6.88145	20.2561	34.931	0.213297	3.0976	16.2833	1.20194	9.12394	0.117314	0.574166	0.200004	0.309612	2.08483	1.11764	0.462001	0.511783	0.108693	4.58193	7.49484	2.77053	141.506	4.2924	21.1932	143.857	87.4266	29.2124	2.93085	20.4954
0	control	13	0.0383759	1.03236	3.00005	41.7161	9.98141	20.0255	0.952286	0.788955	6.38637	11.6123	33.5265	0.131386	3.39716	15.0957	1.45234	15.0181	0.0452418	0.609194	0.231917	0.297318	2.11601	1.07628	0.470348	0.42619	0.0841776	4.66917	12.5709	3.2596	150.473	4.12597	16.5813	211.992	158.326	37.5014	1.20055	21.0914
0	control	13	0.0512982	1.32505	2.78979	55.3582	5.90452	21.9144	0.860091	0.83911	8.3083	24.781	32.9506	0.249626	2.49867	16.2714	0.514249	4.15685	0.15037	0.506964	0.192506	0.436677	2.06141	0.929475	0.354959	0.497544	0.108293	3.51187	4.37592	2.00393	89.294	2.72163	15.3947	115.837	81.4953	27.6944	3.47212	24.7214
0	control	13	0.0503329	0.977974	3.57116	35.9577	7.88318	28.3069	2.61949	1.57743	5.78215	14.3044	31.4756	0.14015	3.35773	13.1623	1.45083	10.3021	0.0805145	0.855876	0.268833	0.265207	1.55963	1.10334	0.388984	0.363659	0.076021	4.56435	7.94788	2.75689	145.773	8.21286	15.8965	276.244	208.466	26.2399	2.78426	15.9422
0	control	13	0.0455538	1.31768	2.95691	37.4328	5.04642	23.3807	1.61177	0.759382	5.80627	11.9009	31.9977	0.213802	2.74508	15.9051	1.64579	13.3903	0.0767214	0.717619	0.186707	0.221487	1.41545	0.769792	0.346699	0.343822	0.120535	5.74176	8.09862	3.18612	145.155	5.12288	16.3516	159.02	107.086	24.0621	1.26252	16.7917
0	N-stress	7	ND	0.15945	0.179481	7.13992	3.64157	0.892638	0.0437436	0.60754	1.482	1.10037	7.55353	ND	0.708304	3.29886	1.02588	0.656423	0.280271	0.369076	0.22345	0.137127	0.591423	0.224764	0.275437	0.274952	0.156423	ND	ND	ND	ND	ND	ND	ND	ND	ND	ND	ND
0	N-stress	7	ND	0.15762	0.297763	7.63388	3.10497	1.65851	0.131821	0.38035	1.70766	1.08997	12.3894	1.0045	0.911852	4.05822	1.21713	1.51581	0.0228971	0.250966	0.209543	0.077617	0.560568	0.228585	0.300122	0.30588	0.111664	ND	4.71198	1.57995	57.9591	7.39522	0.496962	118.888	147.511	47.975	1.52907	13.4614
0	N-stress	7	ND	0.0899189	0.152608	5.37888	2.36233	0.790561	0.0629791	0.152587	1.15788	0.813802	7.2229	ND	0.584415	2.78168	0.799879	0.625804	0.0529869	0.145556	0.221153	0.0586338	0.400389	0.15462	0.212453	0.265926	0.120121	ND	3.19419	ND	29.176	6.43852	ND	104.25	149.855	52.1811	3.87855	9.68859
0	N-stress	7	ND	0.0972143	0.224499	6.82677	3.22291	0.959214	0.145964	0.363515	1.56708	0.814179	11.4206	ND	0.83367	3.42839	1.3257	0.944157	0.021065	0.233682	0.270036	0.0873359	0.569825	0.221261	0.29658	0.346679	0.136111	ND	3.77005	ND	33.7942	13.0049	1.12693	125.93	157.849	42.3674	2.16033	14.8644
0	N-stress	7	ND	0.0464879	0.115206	6.90057	1.83181	0.713183	0.0387168	0.196991	1.52259	0.364665	8.42672	ND	0.662603	3.57234	1.36288	0.735369	0.0382988	0.0752015	0.175869	0.0608354	0.344766	0.11998	0.173702	0.258011	0.0628402	ND	5.08662	ND	39.776	16.0202	1.12068	140.119	121.245	39.631	0.757411	15.3771
0	N-stress	10	ND	0.0622681	0.140485	5.77733	4.11406	0.837233	0.105007	0.188887	1.42723	1.16241	8.92767	ND	0.785469	3.37077	1.42194	0.750703	0.0160267	0.224516	0.236385	0.0991291	0.568906	0.146782	0.604472	0.241482	0.116621	ND	1.77049	ND	4.7829	2.90963	ND	114.112	91.9943	60.3919	2.85896	16.374
0	N-stress	10	0.0653141	0.15731	0.305019	5.72156	4.50206	1.60526	0.149527	0.363604	1.85124	0.950469	10.5214	ND	1.12821	4.31155	2.02678	1.07342	0.0781491	0.382926	0.298727	0.101478	0.842962	0.284844	0.363301	0.394991	0.16964	ND	2.9748	ND	16.0998	6.38762	ND	137.471	122.51	44.4721	1.80528	17.3384
0	N-stress	10	ND	0.104814	0.168455	3.68398	5.02728	0.830797	0.0348042	0.141233	1.52014	1.96902	9.5406	ND	0.833886	3.00057	1.02163	0.626276	0.0240085	0.129452	0.273587	0.0901992	0.534763	0.1576	0.145406	0.280099	0.155305	ND	1.31371	ND	8.56791	5.59657	ND	107.718	135.568	53.0891	4.02629	11.2272
0	N-stress	10	ND	0.209423	0.205516	3.72382	6.39033	0.896962	0.0526164	0.305103	2.11526	2.42385	11.6325	ND	1.1189	3.60649	1.30723	1.04238	0.061769	0.14909	0.289657	0.10984	0.679118	0.149908	0.13104	0.221871	0.170092	ND	2.7942	ND	15.5516	7.94528	1.34878	162.468	171.371	48.3822	2.75028	18.3376
0	N-stress	10	ND	0.222594	0.845875	15.6217	8.11707	3.36605	0.476007	0.292598	3.17657	3.60015	16.5353	0.032927	2.42044	6.72691	3.65496	2.62381	0.0586213	0.26574	0.149287	0.118867	0.970433	0.219138	0.146076	0.25384	0.0933236	ND	9.15944	3.46529	47.0718	4.6713	4.46794	260.564	208.095	39.8762	0.89839	21.6022
0	N-stress	13	ND	0.686036	1.08199	30.6285	8.17322	8.1522	0.493551	0.343497	4.56485	7.36088	18.6901	0.106506	2.44032	8.08039	1.27161	12.2863	0.0568119	0.383731	0.175906	0.195888	1.44518	0.631802	0.224723	0.310659	0.115836	1.36447	16.123	2.5894	85.7226	5.17181	6.09502	196.446	154.138	39.2789	3.98267	28.8679
0	N-stress	13	0.0417908	1.69021	1.70307	34.2678	7.9743	12.2587	0.230136	1.10713	5.91153	10.4873	27.9318	0.176683	4.02209	12.0232	0.62732	13.0642	0.0713294	0.35967	0.172421	0.256081	1.80146	0.873942	0.320717	0.397873	0.136112	2.76739	5.70455	1.66626	82.2854	4.4464	8.75391	109.768	80.5004	45.4708	1.8788	41.6193
0	N-stress	13	ND	0.295234	0.688067	30.1654	6.48717	4.79946	0.145602	0.408662	4.26227	6.26144	15.4713	0.120449	2.01403	7.95873	0.788302	5.81366	0.0487031	0.218011	0.130124	0.173804	1.18856	0.398064	0.146352	0.241091	0.0612074	1.65847	18.9881	3.11158	93.6571	6.80729	9.11584	153.539	103.529	49.2055	6.75623	37.7197
0	N-stress	13	0.0501994	1.64057	1.69048	31.4114	6.53565	10.5699	0.227705	0.842004	5.37585	11.4082	23.5263	0.20568	3.04321	10.801	0.749742	14.5648	0.0155043	0.358796	0.172365	0.24619	1.41813	0.730206	0.244847	0.342886	0.109031	2.80736	6.01258	ND	73.8775	6.69683	8.70864	131.67	104.146	30.5986	5.07044	46.9363
0	N-stress	13	0.0572208	0.70461	1.82634	43.0889	8.78271	11.9564	0.257273	0.819165	6.62513	14.2543	29.7957	0.268854	4.79111	14.7997	0.442117	24.9776	0.087701	0.394607	0.190445	0.32393	1.66831	0.833526	0.292504	0.419533	0.132076	4.48001	6.57239	ND	79.4739	8.96053	12.5046	93.7862	78.6674	30.3315	1.42531	44.5019
4	control	7	ND	ND	0.242256	7.59375	4.99272	2.79577	0.12596	0.444784	2.69589	4.02228	17.1936	0.0617667	2.01793	8.59277	4.57243	1.2289	0.0455974	0.12578	0.153942	0.0896498	0.509155	0.197974	0.11907	0.318728	ND	ND	10.8812	3.79704	394.103	6.1328	ND	245.787	181.391	33.5786	1.06247	11.0605
4	control	7	ND	0.0813909	0.15929	7.5457	3.05309	2.46928	0.151429	0.937183	2.22938	2.22545	13.4134	0.0322015	1.04798	9.14112	2.52047	0.923809	0.110397	0.0691873	0.160278	0.071747	0.50631	0.180675	0.122872	0.271475	0.0354137	ND	7.48979	3.42329	440.185	5.42186	ND	255.497	226.524	47.0908	1.42628	9.97229
4	control	7	ND	0.0446712	0.388515	9.03065	5.11265	2.8153	0.26071	0.381262	3.16528	3.5796	14.5691	0.041223	2.10049	9.8327	6.9762	1.58996	0.0399047	0.24103	0.18236	0.0928995	0.699653	0.190333	0.241752	0.297809	0.0372434	ND	8.60814	3.01961	377.623	4.6426	ND	265.583	295.465	35.9128	1.56006	12.983
4	control	7	ND	0.0358719	0.169248	7.55395	2.73927	1.55817	0.181237	0.322202	2.67623	2.20567	12.7698	0.0341499	1.34402	8.03679	3.94089	1.13408	0.0571727	0.14518	0.122075	0.0835645	0.514502	0.171477	0.150633	0.243499	0.0317635	ND	11.4664	3.08478	259.319	3.96156	0.794293	247.074	282.985	40.4039	1.37983	11.9583
4	control	7	ND	0.179488	0.404488	7.50503	4.99561	3.04774	0.275231	0.447046	2.4291	4.66227	17.3148	0.0482113	1.65036	7.51634	2.52182	1.35354	0.0416303	0.28255	0.222746	0.112015	0.784127	0.308287	0.360386	0.344625	0.0693665	ND	6.42538	3.9573	308.01	5.25202	0.960382	249.839	271.066	36.283	1.46484	10.2053
4	control	10	ND	0.233648	0.812342	7.61609	10.6502	5.98806	0.891383	0.566706	3.45475	4.7757	14.5027	0.0577049	2.68651	9.42402	5.72133	2.11767	0.148386	0.305578	0.177435	0.165867	0.798749	0.299452	0.22998	0.370977	0.0577694	ND	10.6339	2.76846	122.883	6.86744	3.48285	358.715	306.588	36.9224	1.94179	12.9989
4	control	10	ND	0.0983437	0.561447	5.86316	9.70319	4.76428	0.295686	0.482721	3.3437	3.12696	17.3145	0.045424	2.61539	9.918	4.81768	1.89743	0.0598823	0.318923	0.199363	0.14315	0.770352	0.270535	0.284028	0.40052	0.064745	ND	9.10478	3.06557	191.477	6.24367	1.83505	354.937	370.531	38.5047	1.35193	14.435
4	control	10	ND	0.459608	1.21138	7.00634	12.2482	7.61795	0.670624	0.41904	3.58929	4.45805	15.9558	0.0830721	3.62306	8.43832	5.73556	2.86637	0.0520307	0.759776	0.574382	0.189231	1.97474	0.733425	0.918854	0.818904	0.329126	ND	3.00765	ND	188.392	6.42825	2.57768	383.403	385.775	33.8197	1.33918	15.958
4	control	10	ND	0.132112	0.428142	7.25547	5.1687	3.23233	0.244468	0.46545	2.95291	3.32816	13.514	0.0479925	1.9694	8.39202	3.76442	1.63012	0.0236846	0.154108	0.303423	0.169129	0.755307	0.249211	0.296211	0.399155	0.0650613	ND	8.95989	ND	69.9815	5.29267	2.11031	302.672	290.293	36.0663	1.70032	14.2827
4	control	10	ND	0.0803314	0.440137	5.66067	8.10289	4.23237	0.270896	0.46337	3.11684	7.41934	19.8147	0.0840875	2.30252	7.56162	3.22007	1.624	0.0364991	0.278264	0.176912	0.177016	0.799345	0.321713	0.20261	0.323385	ND	1.9642	13.6102	ND	137.176	3.1304	2.47771	381.002	377.893	48.8019	3.74524	14.2601
4	control	13	ND	0.175763	0.915088	18.054	6.30774	9.29203	0.470695	0.526224	4.26315	6.10601	16.4413	0.0988106	1.72899	10.7385	3.54633	11.2228	0.0510378	0.254058	0.132373	0.258451	0.897664	0.299805	0.22319	0.329004	0.0490097	2.30614	11.1439	2.85182	105.615	6.39816	10.3904	338.528	287.325	34.9798	2.71248	13.2094
4	control	13	0.0477262	0.0642537	0.629068	15.8228	7.78052	5.96499	0.2618	0.424942	4.10168	5.54403	19.5269	0.0908282	2.11031	10.907	2.40587	8.77278	0.0394877	0.192272	0.129632	0.240233	0.885351	0.294613	0.197535	0.346124	0.0563358	ND	14.3202	3.99759	118.026	8.65247	8.6904	329.748	270.066	44.8373	1.80778	16.8925
4	control	13	0.0504845	0.0330015	0.659253	20.1762	8.97949	5.71786	0.313438	0.405258	4.18556	4.37121	16.7289	0.240797	2.32053	9.86768	2.20974	7.57123	0.0236497	0.240929	0.146742	0.287346	1.07623	0.335725	0.27152	0.397943	0.0789797	2.49678	15.4156	3.38013	124.607	9.06564	9.82661	314.373	259.439	53.4869	2.00744	15.6828
4	control	13	0.0624053	0.0445556	0.609121	21.2667	7.86008	5.05812	0.282408	0.388964	4.371	4.32018	18.6922	0.136938	2.12222	11.3375	1.87095	13.0531	0.0186919	0.308054	0.151293	0.230105	1.12589	0.369602	0.261625	0.350494	0.0491308	3.83963	20.8819	2.65629	121.679	3.96382	10.0402	326.939	277.62	51.8506	3.08477	15.9274
4	control	13	ND	0.138741	1.01736	21.5949	10.448	9.90118	0.343102	0.61193	4.69048	10.7613	23.6389	0.172307	3.16364	9.24355	2.86175	16.0972	0.0377116	0.28535	0.156911	0.294025	1.16736	0.468636	0.181133	0.33734	0.0359016	3.3927	14.1184	2.72663	166.56	9.53778	10.4053	340.276	277.666	50.9517	2.92446	14.1737
4	N-stress	7	ND	0.219524	0.158055	7.88554	2.98131	0.945412	0.140324	0.989303	2.09448	0.835151	5.44881	0.0594225	0.801655	3.11958	0.892519	0.864563	ND	0.323279	0.27986	0.0986627	0.609835	0.270561	0.345764	0.449014	0.169884	ND	9.21652	4.30685	54.747	22.7173	ND	174.69	213.483	38.2526	ND	11.2166
4	N-stress	7	ND	0.0698119	0.0982326	7.49945	1.50222	0.673099	0.1041	0.346164	1.80824	0.783579	4.86398	ND	0.528034	2.41447	0.970287	0.659821	0.0338335	0.149017	0.12915	0.0567677	0.378618	0.143052	0.198022	0.306051	0.108523	ND	5.17357	ND	84.5786	11.1443	ND	187.545	205.929	77.3231	ND	9.99961
4	N-stress	7	ND	0.0815281	0.10734	6.79148	0.97094	0.915376	0.255564	0.219567	1.66751	0.379171	4.02057	ND	0.557238	2.38269	0.875924	0.655186	0.0186446	0.278803	0.160416	0.0929612	0.556093	0.244019	0.29914	0.40083	0.171166	ND	8.66333	ND	120.407	10.9968	1.16613	282.67	327.272	66.7956	2.18467	9.16775
4	N-stress	7	ND	0.0273	0.117402	6.76273	1.87188	0.818204	0.0954419	0.278816	1.20842	0.450607	4.01024	0.035089	0.44949	2.28551	0.73915	0.573061	0.0279173	0.194848	0.146385	0.0682085	0.3715	0.163547	0.192132	0.245124	0.1192	ND	2.24341	5.15084	22.8075	12.7755	0.860449	126.902	130.735	79.5699	1.45464	10.7207
4	N-stress	7	ND	0.0338272	0.127229	6.53969	1.88845	0.849689	0.084357	0.253192	0.960763	1.08496	3.42198	0.0323093	0.398961	1.25259	0.471791	0.574978	0.0374086	0.21019	0.159487	0.0523602	0.31804	0.147857	0.184636	0.195173	0.139305	ND	ND	ND	9.02273	10.4695	ND	115.317	160.335	77.7075	1.35478	10.2359
4	N-stress	10	ND	0.139047	0.203313	7.21829	4.65005	1.21258	0.151645	0.327037	1.92838	1.53228	8.38052	0.0587328	0.993357	2.86859	1.29676	0.968642	0.0287892	0.299164	0.221626	0.088209	0.742857	0.173911	0.196573	0.363752	0.199661	ND	1.86562	ND	ND	7.45309	ND	152.984	175.117	70.9689	ND	13.0389
4	N-stress	10	ND	0.032505	0.155186	4.93958	3.32729	1.07773	0.0747149	0.211146	2.02475	0.941968	7.2579	ND	0.95793	5.04376	1.55378	0.964217	0.0239501	0.0418185	0.138117	0.0759131	0.481738	0.12334	0.0967111	0.225554	0.0335165	ND	4.59511	ND	11.5321	4.40627	1.26023	161.359	168.652	43.7324	2.14034	11.8496
4	N-stress	10	ND	0.0290706	0.104215	6.35937	2.60751	0.80979	0.0467545	0.300991	1.26969	1.21698	5.28879	ND	0.575824	2.44731	1.0421	0.559515	0.0222512	0.151932	0.131852	0.067769	0.366093	0.0998719	0.0672136	0.223093	0.0826739	ND	ND	ND	ND	5.15782	0.941611	100.629	111.313	61.2526	ND	12.7175
4	N-stress	10	ND	0.0431671	0.111627	5.11551	2.20499	0.698655	0.0961035	0.229764	1.67051	0.945981	6.3217	0.0299302	0.680232	2.7756	1.21523	0.64511	0.026903	0.119348	0.180176	0.0855501	0.421124	0.116327	0.0852162	0.24745	0.11527	ND	ND	2.89126	12.7448	8.61851	0.986157	143.267	164.919	71.7401	1.11765	13.8167
4	N-stress	10	ND	0.0668912	0.0910868	5.02941	2.2668	0.811538	0.052112	0.190865	1.12812	1.38544	4.49435	ND	0.490443	1.88157	0.632263	0.490613	0.0299735	0.121881	0.16373	0.068197	0.363441	0.124999	0.0961403	0.209327	0.124778	ND	ND	ND	3.02181	6.67846	ND	78.9346	125.342	68.7412	2.44659	11.67
4	N-stress	13	ND	0.336971	0.533158	15.7732	4.69502	3.90897	0.31929	0.13176	3.74	4.38985	15.6447	0.0403481	1.32324	7.0193	2.358	9.04694	0.0415895	0.234009	0.128975	0.159	0.698995	0.202824	0.137811	0.245546	0.0461321	ND	10.8288	ND	123.512	4.73299	5.53798	253	233.792	37.1305	1.10021	24.8598
4	N-stress	13	ND	1.18757	0.455484	27.927	4.15244	2.93373	0.110993	1.12111	4.56433	2.40194	12.6516	0.141647	1.66129	9.27648	1.16532	11.9611	0.078955	0.324919	0.159357	0.192839	0.974603	0.356566	0.238575	0.34692	0.0667372	2.37346	13.1269	ND	97.0209	4.14118	10.671	148.719	115.871	50.3099	4.22626	38.6467
4	N-stress	13	ND	0.117298	0.356826	12.5668	4.68526	2.77222	0.198095	0.194339	3.00997	3.49514	13.8176	0.0318331	1.24989	5.47543	1.37469	3.60488	0.0379298	0.255593	0.12959	0.164716	0.827007	0.251884	0.116796	0.227964	0.0457095	ND	15.2612	3.16383	75.4294	7.14643	4.1445	222.925	204.054	50.7397	2.08531	23.3348
4	N-stress	13	ND	0.25646	0.350051	18.72	3.44899	2.5621	0.11625	0.2848	3.33333	2.12275	10.5569	0.0911931	1.59464	7.21364	1.0267	14.4591	0.0483634	0.207649	0.10819	0.169091	0.783792	0.276653	0.136953	0.210828	0.0429311	ND	24.97	ND	28.6639	20.6136	5.80889	197.995	182.856	50.0741	3.71216	31.1645
4	N-stress	13	0.0353876	0.204021	0.408641	19.1026	3.19255	3.04295	0.176605	0.1901	3.1736	3.35944	10.0741	0.0794772	1.42719	6.07455	1.06695	14.4097	0.0448419	0.21509	0.121296	0.152858	0.729861	0.249648	0.134587	0.215969	0.0415447	2.29685	20.0622	2.95321	75.8612	4.45924	5.28663	225.97	190.117	52.2818	3.86034	28.3357
4	NW-stress	7	ND	0.0744531	0.104724	8.50319	1.72004	0.91534	0.153152	0.446171	1.8842	0.845312	4.45673	ND	0.586817	2.18033	0.68344	0.634384	0.0912048	0.250812	0.145105	0.0435141	0.496588	0.201454	0.228455	0.30876	0.180137	ND	10.6512	3.32021	152.195	9.65388	1.31574	225.247	237.881	83.3554	ND	9.10086
4	NW-stress	7	ND	ND	0.0788432	7.10095	1.05412	0.554688	0.129243	0.269689	1.4496	0.290384	3.19716	ND	0.398037	1.96521	0.729897	0.626721	0.0255725	0.155375	0.117758	0.0543416	0.311648	0.106771	0.148202	0.236959	0.143601	ND	8.34006	ND	39.6042	20.349	ND	190.688	224.03	44.2089	ND	9.35837
4	NW-stress	7	ND	0.061797	0.133443	6.9325	2.37247	0.740763	0.0550627	0.0835697	0.879575	0.757369	4.90752	ND	0.478749	1.69222	0.740173	0.591213	0.0192381	0.232853	0.152179	0.0807912	0.391719	0.155043	0.200659	0.235055	0.158249	ND	2.55779	ND	9.52934	11.1034	1.24327	109.457	159.196	58.5688	ND	8.37865
4	NW-stress	7	ND	0.0708973	0.117512	7.25497	2.73933	1.34955	0.074938	0.816282	1.10213	0.459517	4.71586	0.0404866	0.479802	1.7429	0.917437	0.652454	0.0290646	0.191034	0.140089	0.0364476	0.391611	0.123321	0.118183	0.243042	0.13655	ND	ND	ND	6.27186	5.09671	ND	92.0054	139.348	71.4033	0.911878	11.4242
4	NW-stress	7	ND	0.211485	0.166376	8.06493	2.08855	1.73422	0.148824	0.517376	1.31227	1.15809	3.61298	0.0317632	0.641256	1.96413	0.886854	0.922579	0.223711	0.307726	0.243175	0.0875284	0.570945	0.277007	0.339661	0.411644	0.217603	ND	4.40201	ND	26.4186	13.4492	1.17695	185.468	207.946	76.8404	1.53915	11.5022
4	NW-stress	10	ND	0.205947	0.132424	6.55562	2.92172	0.959072	0.0626791	0.243125	1.9388	1.00794	8.92768	ND	0.935085	3.8623	1.85121	0.752715	0.0250947	0.193208	0.160148	0.0844434	0.638465	0.157221	0.103106	0.328673	0.189094	ND	3.44548	ND	5.50813	7.67985	ND	161.4	156.892	64.3691	ND	14.0435
4	NW-stress	10	ND	0.151834	0.101238	7.10104	2.48037	0.839701	0.111579	0.283759	1.62343	0.790218	6.19167	0.0281598	0.656631	3.1958	1.56238	0.607302	0.0230719	0.155955	0.129314	0.0813345	0.483174	0.136312	0.0695136	0.254336	0.119938	ND	2.10951	ND	3.80055	5.48667	ND	135.57	171.444	68.24	ND	13.435
4	NW-stress	10	ND	0.210567	0.257643	6.65067	3.40025	1.16547	0.164086	0.34165	1.97602	1.48465	8.94124	ND	1.11121	3.43388	1.96009	0.880523	0.0296065	0.199067	0.166874	0.0910252	0.671063	0.168091	0.103787	0.336065	0.198015	ND	4.55117	ND	14.2657	7.17921	ND	171.998	193.613	56.9365	ND	13.6729
4	NW-stress	10	ND	0.101967	0.152207	5.77901	3.67043	1.22854	0.0840867	0.458052	1.31758	1.1233	6.4315	ND	0.592908	2.28601	0.877227	0.579316	0.0198209	0.245879	0.153417	0.080172	0.517772	0.169598	0.076364	0.245292	0.118791	ND	ND	ND	6.0875	7.63774	ND	76.0208	124.111	57.4883	0.693998	12.1718
4	NW-stress	10	ND	0.10362	0.141285	6.35177	2.78378	1.10819	0.121389	0.244799	1.64751	2.30042	6.29771	0.0312495	0.687419	2.24335	1.17229	0.633361	0.0287128	0.240829	0.171228	0.0759132	0.509026	0.145855	0.0814269	0.287912	0.141801	ND	ND	2.97654	8.43774	ND	ND	128.484	172.462	70.7545	1.76654	13.5046
4	NW-stress	13	0.0656944	2.078	0.489978	26.4892	4.02515	5.6859	0.370911	0.878799	4.28283	3.70958	14.2832	0.0903973	1.55592	7.64956	2.24506	22.1015	0.0446932	0.31654	0.178775	0.214165	1.01072	0.35165	0.22043	0.367269	0.0940055	2.76039	17.9361	3.87978	110.884	6.15747	6.72025	229.012	194.496	42.6784	1.29042	33.7229
4	NW-stress	13	ND	0.650964	0.524003	19.7704	3.25223	3.93397	0.325134	0.191608	3.58567	3.44098	13.1122	0.0459009	1.27096	6.09259	2.00777	10.4363	0.0426032	0.198	0.128347	0.152037	0.63415	0.222197	0.107155	0.241945	0.100744	ND	12.9994	ND	95.7003	7.51139	4.31684	268.355	245.839	41.0283	ND	26.894
4	NW-stress	13	0.0412737	0.721689	0.485744	21.9152	4.95946	3.2278	0.17652	0.393764	3.5127	3.37629	14.9141	0.0707936	1.62274	7.05772	2.02818	23.8856	0.0592095	0.266585	0.141259	0.136652	0.797036	0.284323	0.139661	0.27289	0.0681095	ND	16.1046	ND	102.527	6.19752	3.68843	238.918	198.58	52.3923	1.61871	30.6151
4	NW-stress	13	ND	0.489864	0.551464	18.5322	5.92681	4.29524	0.207122	0.421085	3.17865	3.29741	13.0806	0.0756772	1.58185	7.87754	0.797654	18.6224	0.0204698	0.166201	0.124773	0.168014	1.0142	0.34277	0.126486	0.246971	0.0790823	ND	14.5541	ND	48.9196	4.62701	5.19898	205.01	177.952	56.3187	3.09497	30.3059
4	NW-stress	13	ND	0.514608	0.495032	15.2087	4.86575	3.90041	0.318497	0.148458	3.34758	6.62538	14.9521	0.079615	1.51578	6.33739	1.39575	4.30471	0.027893	0.198484	0.117004	0.152843	0.990196	0.330727	0.121306	0.240515	0.0993523	1.99869	15.4293	ND	74.5596	5.18192	3.72103	225.184	217.964	51.8286	3.46034	22.9488
4	W-stress	7	ND	0.208228	0.344514	8.23605	2.73806	1.86892	0.251812	0.421695	2.28396	2.55595	14.8917	ND	1.41962	4.44876	2.15334	1.1346	0.0396394	0.394164	0.22638	0.108569	0.775478	0.282935	0.465057	0.395342	0.128897	ND	10.7253	4.08965	369.844	6.83954	ND	272.392	265.728	35.145	ND	12.457
4	W-stress	7	0.0526876	0.261959	0.918276	11.2677	2.19082	6.18862	0.269674	0.737766	2.84474	3.69722	16.2632	0.0748842	1.97126	6.20862	4.62398	7.73469	0.187591	0.859168	0.396219	0.0640261	1.9383	1.01393	1.58256	1.375	1.4878	2.93208	6.08131	3.30866	546.928	4.54264	ND	373.2	383.307	67.3682	1.19059	16.6784
4	W-stress	7	ND	0.320973	0.793617	11.0112	1.75096	3.97434	0.275437	0.394782	2.64277	4.20432	16.4169	0.0318992	1.80061	6.73246	4.15044	25.2638	0.0320351	0.707798	0.319691	0.0659618	2.08291	0.917337	1.29012	1.087	0.778662	2.61987	7.57479	4.9675	368.13	4.62917	ND	401.013	449.694	88.6473	1.33058	21.0919
4	W-stress	7	0.0650785	0.456909	0.812394	10.2358	2.56699	4.71297	0.263355	0.392358	2.8104	4.93935	18.0671	ND	1.83937	6.01502	5.05581	6.10657	0.0519115	0.774368	0.379891	0.0750286	1.66197	0.819043	1.29709	0.974432	0.661218	2.15987	7.40197	3.23436	307.707	3.88668	0.755489	350.342	370.923	53.102	0.805874	18.0276
4	W-stress	7	0.0625073	0.662989	1.10938	10.7799	4.74123	7.29908	0.347041	0.824628	3.36895	6.12101	18.8879	0.0617734	2.59371	6.3309	4.44199	3.55152	0.271449	1.07975	0.47039	0.0186344	2.15462	1.12067	1.89997	1.38458	1.00505	ND	8.97096	ND	270.195	ND	2.27659	426.157	338.357	40.7695	0.959823	21.0308
4	W-stress	10	ND	0.549376	0.946668	6.00915	10.1325	4.5855	0.70772	0.403081	3.22482	3.07913	15.4798	0.0411464	3.37368	7.78893	4.09099	2.55639	0.122012	0.821271	0.519263	0.172411	1.75754	0.591564	0.777969	0.60773	0.329887	ND	4.75992	3.99133	108.839	7.96721	2.80165	408.064	377.576	50.6311	2.11047	16.2709
4	W-stress	10	0.0483372	0.397117	1.1523	11.5975	3.44301	6.45831	0.393415	0.589957	3.10602	4.66459	16.6999	0.0437654	1.97136	7.3928	4.22664	26.0375	0.0423941	0.888092	0.371214	0.106722	2.63208	0.870973	0.894584	0.711859	0.707961	ND	3.29773	3.39971	162.029	6.88084	1.97672	444.46	450.663	63.6148	0.866133	24.5812
4	W-stress	10	0.0964759	0.332078	1.09513	10.3156	2.79323	5.08097	ND	0.296927	2.76519	4.50531	14.4296	0.0378063	1.8758	5.88184	3.60669	53.2605	0.0204409	0.829466	0.352051	0.0308985	3.49336	1.19255	0.911575	0.816131	0.966709	ND	2.4963	3.4119	71.8394	6.16317	2.48249	486.79	525.288	67.5636	0.938785	29.0843
4	W-stress	10	ND	0.432976	0.770792	8.4805	3.17376	4.63816	0.521066	0.289691	2.4662	4.67858	16.827	ND	1.89126	5.98223	3.40161	12.7488	0.0464343	0.653377	0.36394	0.206002	1.77977	0.607515	0.674727	0.542761	0.426879	ND	4.48669	ND	104.175	4.61574	2.15116	422.478	434.64	48.5387	0.865756	22.0611
4	W-stress	10	0.0640139	0.575938	0.999644	5.64162	9.99504	7.57069	0.407801	0.529986	2.77264	5.22906	12.2913	0.0480135	2.43099	4.45796	3.73852	5.19653	0.0394471	0.967163	0.477911	0.0738975	2.26386	0.917174	1.12283	0.830128	0.507906	ND	5.09923	ND	83.2107	4.07018	2.6958	378.718	380.511	42.1732	2.21611	28.0285
4	W-stress	13	0.0815171	1.07568	2.3993	40.1403	6.30539	19.7695	5.5585	0.883188	6.13985	8.50685	24.6348	0.246178	2.70492	15.0798	5.57907	50.9194	0.187969	1.01325	0.253576	0.0368658	1.62244	0.538019	0.480444	0.387186	0.0626652	3.02311	15.9052	6.09083	157.726	6.47043	12.1901	308.269	242.714	56.5078	1.0362	14.7447
4	W-stress	13	0.134158	0.946034	1.52356	18.9893	4.58974	16.3948	0.615746	0.999282	3.81087	7.13129	17.7243	0.084753	2.79265	9.61399	3.61975	88.5534	0.0195095	1.47737	0.704601	0.100948	4.67597	2.56606	1.10971	0.539409	1.35168	ND	2.38122	3.18377	107.991	6.53168	8.70566	447.614	409.435	43.9145	ND	37.7647
4	W-stress	13	0.212508	1.70358	0.972217	26.6157	4.92463	8.43957	0.365658	ND	4.10607	7.16456	19.6134	0.197846	2.68134	9.21523	2.45057	167.948	0.137676	0.758972	0.340728	0.0338267	2.91894	1.68367	0.391235	0.286879	1.42689	ND	4.8408	4.12555	184.512	6.38254	11.1471	370.72	350.863	68.4814	ND	39.7446
4	W-stress	13	0.119106	1.41771	4.49249	17.6518	7.31993	19.3136	6.23352	0.97447	4.59643	7.00707	16.6826	0.0639217	4.91377	7.85133	5.20352	38.9138	0.0248467	1.40313	0.626814	0.0553239	3.47888	1.26378	1.023	0.781569	0.676847	ND	6.12545	ND	135.742	4.8017	10.6167	427.189	397.566	46.0729	1.22109	34.8707
4	W-stress	13	0.182298	1.35473	2.70458	29.9979	9.29086	21.6697	0.988362	0.9146	4.92588	9.30729	20.69	0.263	3.45656	9.63125	2.50864	115.322	0.049824	0.861507	0.266973	0.0514259	2.25231	0.895628	0.329368	0.336205	0.183872	2.15255	13.6529	3.54209	149.802	ND	12.3989	355.255	291.268	52.3383	1.14217	30.2677
10	control	7	0.0120233	0.260528	0.722584	16.4932	1.81508	3.62756	0.296984	0.440974	2.97333	5.55271	20.6523	0.0526216	1.89172	7.4543	6.28015	1.64742	0.0770422	0.527072	0.246022	0.0960733	0.996347	0.409092	0.548258	0.371583	0.128416	ND	5.81274	6.02123	733.715	ND	1.18656	211.889	94.8493	25.8705	ND	21.0159
10	control	7	0.0188433	0.17668	0.289256	12.7821	1.07325	2.3429	0.118357	0.464226	2.20494	1.8788	16.1427	0.0185163	1.0008	5.88815	4.49512	0.930342	0.0730611	0.387492	0.202853	0.0829816	0.662682	0.27192	0.386404	0.314664	0.109077	ND	7.29283	4.63657	706.626	4.29045	0.861207	244.447	188.292	29.1219	ND	19.6556
10	control	7	0.0295108	0.164579	0.33326	13.2652	2.09392	3.26501	0.144407	0.51793	2.15178	1.5774	9.19201	0.0252714	1.03709	5.10743	3.3939	2.02128	0.119766	0.279263	0.163003	0.0644865	0.583978	0.2287	0.335781	0.277953	0.137989	2.36092	10.0523	4.88937	359.825	5.00063	ND	297.73	355.374	30.7713	ND	15.8637
10	control	7	0.0110891	0.0928561	0.238149	13.8352	1.54262	4.87157	0.0764719	0.558614	2.21544	2.73423	8.30566	0.0344319	0.823486	4.5838	3.83026	0.674154	0.03024	0.172828	0.0787026	0.0772315	0.433584	0.182008	0.113149	0.177115	0.0463269	2.11916	15.1086	4.80976	290.084	6.1735	0.790781	319.58	384.887	56.758	9.16052	19.3808
10	control	10	0.0325372	0.077035	0.565683	13.7185	10.5446	6.40371	0.114186	0.481684	3.07678	5.92464	15.1357	0.0140916	2.39277	9.41971	8.66148	4.03355	0.086449	0.250349	0.106277	0.128104	0.75217	0.382945	0.173238	0.276884	0.0406891	ND	8.99665	6.43491	372.555	6.06844	0.977849	399.589	358.931	50.4785	2.07096	19.5593
10	control	10	0.0124271	0.0876681	0.390374	11.6517	5.42948	2.86976	0.064822	0.570331	1.90224	1.58036	9.87667	0.0131357	1.16813	6.8379	5.05301	0.855718	0.118865	0.262283	0.157035	0.124629	0.556981	0.249885	0.198377	0.209228	0.0615013	ND	5.85124	7.67429	237.369	9.31348	1.88655	246.862	386.325	16.1391	ND	22.2047
10	control	10	0.0108199	0.122142	0.291952	11.6579	5.60708	4.21631	0.154364	0.069925	2.38312	1.6573	8.63281	0.0319961	1.4108	7.84691	4.67942	0.879184	0.189376	0.185564	0.114693	0.132161	0.530622	0.287198	0.128821	0.205551	0.0876269	ND	7.42524	3.72493	128.605	7.65446	2.41169	370.801	429.98	47.1577	ND	18.0406
10	control	10	0.00823621	0.0920335	0.347173	11.9415	4.8355	4.50396	0.0595307	0.324088	2.35174	2.13377	7.30045	0.0156955	1.21708	5.8833	6.79782	0.793415	0.0182958	0.202864	0.130216	0.13558	0.508687	0.244575	0.164422	0.199622	0.0783568	ND	8.37904	ND	111.148	4.88481	1.16198	222.93	383.839	50.846	10.6981	20.4999
10	control	13	0.0682938	0.107009	0.686212	11.1544	6.41603	6.98372	0.115456	0.148884	2.81172	5.9677	18.031	0.0413305	2.69375	10.0872	6.45886	13.8693	0.0615363	0.21456	0.104931	0.15267	0.628574	0.379081	0.130351	0.199673	0.0797247	3.17674	6.57754	6.60484	167.696	12.3825	3.84509	304.357	363.388	19.6245	ND	23.9412
10	control	13	0.11588	0.398418	3.36271	20.5437	3.21584	21.6788	0.757259	0.256322	4.29878	7.2315	23.7704	0.12894	3.22717	12.9173	7.62967	30.0188	0.082028	0.612388	0.262702	0.14206	1.68893	0.921265	0.495446	0.345391	0.0915344	2.92536	1.73794	ND	156.703	5.71996	6.63564	319.639	300.89	25.8568	ND	24.5661
10	control	13	0.0828249	0.106865	0.76583	12.6544	8.02858	8.6968	0.10961	0.474617	3.25517	3.56767	12.146	0.0598088	3.38003	13.2408	15.7056	17.4111	0.0367753	0.249633	0.108422	0.173372	0.674871	0.418522	0.1716	0.193844	0.0363233	3.3799	8.76361	ND	120.262	14.7626	3.52683	303.093	350.706	57.2222	13.5309	21.4142
10	N-stress	7	ND	0.0389038	0.115719	6.64745	0.716638	0.803445	0.184466	0.169543	0.835514	0.767245	3.06327	0.0359968	0.391868	1.11867	0.661718	0.426067	0.0408611	0.213636	0.105672	0.0568249	0.332499	0.134451	0.178256	0.209901	0.131341	ND	1.72046	ND	32.2292	ND	ND	125.587	199.375	68.8069	1.82899	7.87616
10	N-stress	7	ND	0.0550908	0.168137	9.45785	1.22032	1.17621	0.0679396	0.454345	1.18474	0.34979	3.6574	0.0344427	0.578372	1.90702	0.963246	0.535536	0.0442562	0.298931	0.158965	0.0845877	0.475618	0.215292	0.319703	0.350568	0.188065	ND	3.84229	ND	45.5784	ND	ND	128.365	202.867	66.4471	1.77789	8.94963
10	N-stress	7	ND	0.0362036	0.0989394	6.38875	0.663247	0.82935	0.143559	0.485303	0.910537	0.172398	2.22094	0.0285204	0.411744	1.33732	0.675621	0.591218	0.0364292	0.202562	0.0991384	0.0638486	0.325575	0.136757	0.173805	0.223296	0.121136	ND	ND	ND	25.0971	ND	ND	166.139	260.105	59.7939	ND	7.93062
10	N-stress	7	0.0393502	0.0574335	0.171773	8.7416	1.43355	1.19418	0.10395	0.201248	1.21229	0.670246	3.8516	0.0324377	0.475814	1.25027	1.10046	0.430618	0.0160374	0.275162	0.142656	0.0817306	0.449172	0.171088	0.204938	0.225342	0.135443	ND	2.23022	ND	15.2105	ND	ND	69.6692	111.428	81.0525	6.59827	10.5632
10	N-stress	7	ND	0.130647	0.164066	8.29607	1.24292	1.11814	0.0712826	0.250804	1.06361	0.405189	3.49174	0.0390894	0.493087	1.82747	0.806925	0.582566	0.0403251	0.263891	0.144072	0.0801291	0.392192	0.173534	0.213771	0.247978	0.194424	ND	3.47601	ND	22.691	ND	ND	104.307	146.556	80.9327	8.72578	10.0597
10	N-stress	10	ND	0.0303031	0.132972	8.53322	1.93804	1.00941	0.0335332	0.238139	0.981539	1.16269	4.50671	0.027112	0.541519	1.62216	0.932901	0.346602	0.0153487	0.172545	0.124463	0.0627123	0.405194	0.134917	0.358462	0.266894	0.136608	ND	ND	ND	ND	ND	ND	44.2732	100.392	60.2676	2.01758	9.30259
10	N-stress	10	ND	0.0386266	0.148325	7.04717	3.42847	1.04155	0.0746817	0.426851	1.00863	0.368283	4.33182	0.0280213	0.584836	1.93957	1.11387	0.356646	0.0411006	0.224228	0.154885	0.0613046	0.473371	0.16265	0.118778	0.229753	0.171948	ND	ND	ND	ND	ND	0.820824	29.7409	88.0021	51.5724	ND	10.4339
10	N-stress	10	ND	0.144663	0.153252	6.24953	3.85504	0.95731	0.0548876	0.929199	0.810957	0.297936	4.45392	0.0228459	0.546852	1.38387	1.04777	0.341481	0.0512421	0.158179	0.137686	0.0415524	0.453348	0.135873	0.0219616	0.213777	0.146717	ND	2.1946	ND	ND	ND	ND	21.0605	79.62	34.3953	ND	8.41141
10	N-stress	10	ND	0.278123	0.329256	11.1563	4.43245	1.81539	0.152298	0.386427	1.74404	0.734081	5.32362	0.0360636	1.01926	2.85289	2.87692	0.637271	0.0465665	0.340581	0.289694	0.0807329	0.882387	0.315192	0.251796	0.415075	0.315179	ND	ND	ND	2.08915	ND	ND	46.0258	90.7267	63.4619	6.51625	12.7886
10	N-stress	10	ND	0.172275	0.182047	8.7361	2.74598	1.13449	0.113484	0.342583	1.6119	0.374874	4.82761	0.0288592	0.746509	2.52637	2.49187	0.536148	0.0109105	0.31266	0.182465	0.0685277	0.571101	0.20004	0.147676	0.282061	0.182401	ND	2.2879	ND	3.10121	ND	ND	47.6641	108.058	72.0425	5.6141	12.1537
10	N-stress	13	ND	0.219813	0.401173	5.86853	5.42375	2.21516	0.112891	0.636824	1.78796	2.86335	10.3427	0.0193709	1.12219	4.94382	2.13836	0.950512	0.281323	0.192949	0.144907	0.0910075	0.502761	0.169552	0.0351271	0.198733	0.0630703	ND	3.09145	ND	28.5031	ND	1.64573	106.761	116.61	47.4387	2.99345	16.0766
10	N-stress	13	0.0181455	0.160911	0.489454	9.15532	3.51253	2.58022	0.067936	0.125253	1.93755	1.74077	11.7268	0.0315168	1.27268	5.64936	2.69666	1.09422	0.0102369	0.169313	0.118475	0.0954574	0.556689	0.200056	0.401603	0.182731	0.0623237	ND	4.29669	ND	33.0859	ND	1.54584	149.019	149.898	43.4472	1.03516	18.7053
10	N-stress	13	0.0179994	0.205293	0.742078	8.31368	6.06677	3.87672	0.120559	0.295895	2.4014	1.60665	11.8629	0.0212545	1.66392	6.45967	4.35867	3.52248	0.0132785	0.239432	0.185223	0.0866415	0.919185	0.342793	0.19763	0.293065	0.13123	ND	5.53357	ND	45.0586	10.1106	1.90918	146.598	181.466	15.8564	ND	16.6274
10	N-stress	13	0.0206733	0.207394	0.532886	6.85452	5.37527	2.89767	0.0911256	0.143721	1.93152	2.96891	12.6362	0.02078	1.40533	5.30115	2.67749	1.34121	0.0485178	0.214088	0.136134	0.0874936	0.660797	0.240209	0.144985	0.177144	0.0715064	ND	4.92096	ND	37.5479	ND	1.13877	138.931	153.372	53.9058	6.94805	19.2531
10	N-stress	13	ND	0.236869	0.359894	8.14704	3.94656	2.41551	0.076697	0.132022	2.39898	1.77214	12.1668	0.0263183	1.74135	6.48782	4.85772	1.65322	0.0200676	0.22067	0.142392	0.118348	0.685601	0.242971	0.159952	0.213526	0.0891556	ND	6.53586	ND	38.2823	ND	1.10781	138.118	169.323	61.8394	7.57396	18.3792
10	NW-stress	7	0.0418609	0.365687	0.394271	4.01579	0.88185	4.29095	0.558346	0.178344	1.62033	1.53835	4.91956	0.0447813	0.949528	1.51198	2.06738	1.8207	0.103034	0.709157	0.186711	0.225448	1.15796	0.740411	1.08009	0.937368	0.67616	ND	ND	ND	72.6282	11.0786	ND	499.513	525.642	97.544	1.61646	9.33991
10	NW-stress	7	0.101644	0.180023	0.274646	9.44307	1.02967	1.963	0.104692	0.64747	1.61287	0.480306	3.55416	0.0664618	0.629025	1.48987	1.17747	2.03402	0.0325613	0.425801	0.150139	0.115008	0.65969	0.336338	0.548172	0.552365	0.365865	ND	2.8003	ND	22.9029	6.08128	ND	231.342	343.087	137.118	2.0427	10.5959
10	NW-stress	7	0.0533759	0.0820351	0.307649	2.01281	1.22021	1.9055	0.492921	0.13439	1.26664	1.02993	3.3967	0.102036	0.639977	1.19637	1.51496	2.80962	0.042726	0.398378	0.11641	0.16379	0.782555	0.475906	0.678204	0.553397	0.553686	ND	ND	ND	29.6312	6.72051	0.87469	495.405	473.987	174.252	7.05338	10.3363
10	NW-stress	7	0.0875985	0.122	0.187731	8.85797	0.921037	1.58297	0.0545824	0.413573	1.13861	0.357258	2.55516	0.0604584	0.490944	1.19303	0.603361	1.06502	0.022642	0.297635	0.0880185	0.0878543	0.484902	0.249549	0.390168	0.315072	0.301721	ND	1.35563	ND	18.7262	5.21149	ND	141.96	254.34	165.198	6.66122	13.3855
10	NW-stress	7	0.0352095	0.2765	0.454938	1.24382	1.40404	3.11486	0.115368	0.184213	1.47199	0.954672	3.70785	0.0851784	0.755588	1.31595	1.85134	1.21812	0.035545	0.608469	0.205552	0.188397	1.01628	0.651751	1.13818	0.712748	0.488358	ND	ND	4.17712	32.288	16.6448	1.03825	478.705	432.402	104.338	7.28021	9.6622
10	NW-stress	10	ND	0.223939	0.171849	15.2169	2.59173	2.17081	0.198232	0.422346	1.74433	0.808565	5.74001	0.0608097	0.6398	2.77821	1.26657	0.580465	0.0185091	0.265148	0.158614	0.100196	0.644129	0.241342	0.157955	0.337115	0.321505	ND	ND	ND	ND	ND	1.00796	88.9058	191.347	79.4541	1.1682	16.8292
10	NW-stress	10	0.0164719	0.0669672	0.195944	10.1074	4.03658	1.8557	0.0949299	0.915461	1.16557	0.715657	5.86742	0.0349824	0.635489	1.58857	1.08535	0.992253	0.0218898	0.241078	0.13032	0.0699718	0.615617	0.260604	0.15645	0.29808	0.296755	ND	ND	ND	ND	ND	ND	67.6791	174.642	73.145	ND	14.9634
10	NW-stress	10	0.0313491	0.20494	0.15277	13.0793	1.66054	2.6072	0.0587164	0.426935	1.20869	0.565128	4.24344	0.0380903	0.473367	1.86154	1.59589	11.0564	0.0159724	0.175915	0.0918968	0.0822641	0.763332	0.272952	0.181136	0.312112	0.426651	ND	ND	ND	12.166	ND	1.63786	117.807	266.813	91.6455	ND	26.0284
10	NW-stress	10	0.0148589	0.267663	0.375326	13.8247	2.72986	2.50847	0.131046	0.58263	1.69167	0.845676	6.01403	0.0298577	0.778622	2.86773	3.21292	1.18817	0.0242234	0.278482	0.144244	0.0885537	0.929992	0.340853	0.199826	0.293658	0.360962	ND	1.67516	ND	12.9971	ND	ND	102.768	222.775	76.3963	4.79552	21.9158
10	NW-stress	10	0.0138119	0.0881497	0.159475	14.6795	1.67599	2.15436	0.118633	0.641357	1.40798	0.794446	6.09477	0.0367534	0.53079	2.21913	1.55395	1.83929	0.0148406	0.161136	0.0840719	0.0590058	0.51638	0.209085	0.412059	0.226947	0.347193	ND	1.3022	ND	14.1085	ND	ND	134.923	292.385	85.9904	3.91839	24.5764
10	NW-stress	13	0.0927656	1.20273	0.682087	10.7891	4.92097	4.62732	0.265023	0.522847	2.68638	3.4275	17.209	0.0196128	1.8878	7.2376	4.02475	34.3554	0.0097656	0.412996	0.279426	0.106904	1.6473	0.846769	0.23231	0.305218	0.942956	ND	3.73049	ND	97.5405	3.30834	2.05543	223.519	288.27	65.0576	1.19797	28.8875
10	NW-stress	13	0.0463898	1.09777	0.908771	9.64087	6.4915	0.1947	0.308674	0.606243	2.35376	3.31693	14.9922	0.0203105	1.96763	5.32467	2.94958	20.9664	0.0170832	0.488188	0.33331	0.0970678	1.5167	0.74213	0.356962	0.386206	0.854393	ND	2.96622	ND	77.0164	ND	1.44867	207.47	252.04	53.4398	ND	28.7635
10	NW-stress	13	0.212351	1.12812	0.595801	18.0191	3.89367	5.00647	0.334706	0.649148	2.62341	2.85857	17.0412	0.0804127	1.81592	5.57343	3.71632	118.046	0.0330919	0.506961	0.241569	0.0830755	2.01469	1.65234	0.368215	0.333955	1.84145	ND	ND	ND	110.845	4.80026	2.18608	177.131	252.58	85.2095	2.20444	60.7973
10	NW-stress	13	0.142891	2.05079	1.64831	12.9919	6.33257	7.83702	0.510482	0.468559	3.20005	3.83777	14.0038	0.0545323	2.04378	6.99132	4.24157	60.4801	0.0158624	0.879177	0.440753	0.121414	2.50173	1.4038	0.656839	0.521718	1.36154	ND	2.03155	ND	114.961	4.55194	2.24305	217.112	283.77	61.668	4.7456	36.2331
10	NW-stress	13	0.199626	1.89515	0.853417	18.8154	3.1922	4.65283	0.295076	0.767306	2.46707	3.57516	16.2111	0.0476246	2.27156	5.90154	2.42022	75.861	0.0157904	0.415081	0.292199	0.100096	2.31694	1.67897	0.278633	0.318085	1.69216	ND	2.6639	ND	108.519	6.7077	1.43702	203.303	296.089	71.4216	3.50213	41.5807
10	W-stress	7	0.343515	1.31913	2.56475	1.82654	9.89905	23.9522	0.142924	0.546203	2.64809	0.808299	1.48162	0.252585	4.22391	3.11007	3.04888	58.1768	0.0533797	0.863862	0.42909	0.317381	6.39227	3.47546	2.43719	4.95916	8.4662	ND	ND	3.07073	195.753	ND	1.18115	22.9196	6.34608	13.1176	ND	11.4716
10	W-stress	7	0.410853	1.3649	2.66109	1.82448	9.77807	21.2022	0.24385	0.767991	2.38397	1.38548	2.80485	0.308515	4.62865	4.04838	4.57016	44.7627	0.0397378	1.57667	0.619439	0.44962	6.70933	4.3112	4.72364	5.3715	9.39011	ND	ND	13.1776	133.306	ND	ND	33.349	15.806	8.20723	ND	12.0098
10	W-stress	7	0.182411	0.665713	1.27986	0.554236	4.32777	11.322	0.110199	0.424239	2.02279	0.562439	1.12494	0.179514	2.04425	2.74095	3.36256	25.0735	0.0234127	0.608981	0.291517	0.120919	4.11572	2.76313	2.29885	2.90154	3.66281	ND	ND	6.8438	155.496	ND	ND	55.4135	13.8266	5.97334	ND	10.9975
10	W-stress	7	0.260257	0.943002	2.01853	1.49688	7.77931	12.0058	0.132995	0.400541	2.17108	1.00137	1.94429	0.187412	2.84614	2.68297	3.0119	56.9211	0.0391193	0.626214	0.286549	0.231038	4.3083	2.6172	2.0804	3.37463	7.3364	ND	ND	5.92324	202.596	ND	1.49648	75.0003	42.0285	22.4667	ND	14.5555
10	W-stress	10	0.380174	2.45053	3.89552	22.9292	4.13571	10.4707	0.298406	0.887213	4.83863	4.64546	6.50254	0.129447	3.64641	9.55339	11.5953	312.934	0.125315	0.979402	0.380953	0.107327	12.5716	3.02681	1.93455	5.8049	7.57518	ND	ND	3.50985	202.752	ND	4.09433	303.321	471.537	91.4214	ND	35.7375
10	W-stress	10	0.201593	1.02684	2.45913	21.3507	3.14936	8.80078	0.176407	1.61181	4.2028	2.95207	5.7789	0.162859	4.26029	8.86132	11.4001	220.431	0.232546	1.05122	0.372427	ND	8.46898	2.40339	2.16865	2.87583	4.45725	ND	ND	9.1187	301.348	11.2928	1.69992	368.219	550.497	46.3196	ND	29.1353
10	W-stress	10	0.335579	1.55517	3.42968	18.3648	4.79582	6.25707	0.334496	1.42543	5.32998	2.97596	3.02035	0.177163	3.10746	8.52594	12.5544	268.291	0.0342589	0.886118	0.325385	0.131183	7.14722	1.89737	2.26564	3.88205	7.95551	ND	ND	3.00151	174.784	3.15904	3.27439	246.407	341.917	129.758	ND	29.8117
10	W-stress	10	0.459975	4.64055	3.6817	24.6105	4.20901	5.823	0.477652	1.19545	4.90124	3.84608	3.43235	0.186961	3.23376	8.49698	11.8833	314.973	0.0356598	0.968573	0.695428	0.35779	16.7897	3.43635	2.35598	9.90906	7.60239	1.87207	ND	5.12729	115.433	7.58799	2.12092	288.645	492.366	139.886	0.908676	44.6706
10	W-stress	10	0.324046	1.82542	2.3752	20.5929	2.59931	6.52924	0.275518	1.06594	3.7712	2.28972	2.80583	0.0879736	3.02112	7.00604	8.95598	186.348	0.0225183	1.01332	0.471259	0.30615	8.70368	2.44038	2.0692	3.23814	4.42573	ND	ND	9.88947	77.6089	9.81858	2.04852	330.034	594.804	107.148	2.39099	45.8129
10	W-stress	13	0.918589	5.49138	1.75684	53.1221	3.43639	14.6067	2.64598	3.39826	4.18704	13.0329	22.6339	0.191151	6.20533	10.1701	13.4245	455.074	0.204074	2.51489	0.869312	0.0583719	13.971	6.85396	3.14335	1.25486	3.86013	1.63522	ND	2.25184	218.726	ND	5.37693	155.349	289.719	70.4828	0.690586	65.1052
10	W-stress	13	0.665615	6.02585	1.72713	59.3087	5.73502	12.7114	1.70263	5.1537	3.8028	13.9525	27.6844	0.163308	8.14153	11.3313	11.8596	374.348	0.0707521	2.43522	0.694749	0.161291	17.5139	9.74805	2.6907	0.980087	3.86318	2.03126	ND	3.52982	243.129	2.98684	5.45946	213.701	391.076	98.8767	ND	51.9215
10	W-stress	13	0.803316	6.19652	2.3415	60.4405	2.84562	11.9117	2.93248	2.88322	5.22482	9.85306	7.83135	0.186234	5.84515	10.5035	20.7178	505.134	0.162551	2.95051	1.02474	0.15139	20.1319	5.95229	3.53407	3.23821	6.51548	2.71792	ND	10.3917	257.722	5.97058	5.84685	219.385	573.487	54.4394	ND	61.2795
10	W-stress	13	0.777506	5.48817	1.67716	54.0502	4.54517	10.0906	4.08558	3.65254	5.1452	10.4751	19.5611	0.278807	6.59513	13.7392	19.1864	516.12	0.216978	2.76289	0.812347	0.238356	12.468	5.05575	3.57255	1.30305	4.97137	ND	ND	4.34803	162.152	8.83126	4.74688	148.624	237.206	95.4406	1.99592	56.8845
10	W-stress	13	0.794307	4.8168	1.79804	58.7291	4.27238	14.3305	1.96826	3.41219	4.18478	10.1398	24.4416	0.174913	7.04838	11.2819	11.9983	394.71	0.0665908	2.0112	0.625846	0.0492997	11.7216	7.03339	2.50382	0.892619	4.52333	1.97512	1.27473	4.92243	147.232	ND	5.2826	157.684	375.236	93.0734	3.31793	59.8642
14	control	7	ND	0.195848	0.533024	17.0808	2.7371	3.58699	0.257684	0.192183	3.17039	6.54464	16.4025	0.0364365	1.85735	5.95091	8.22911	1.08257	0.0353359	0.387036	0.193613	0.102773	0.784757	0.330137	0.394108	0.420553	0.134537	4.1747	16.3747	5.77059	607.409	ND	ND	268.513	263.659	46.6564	4.5381	17.1307
14	control	7	ND	0.20791	0.359707	15.595	2.09994	2.87182	0.184355	0.178044	2.33842	3.75671	15.6702	0.0470318	1.3688	4.74368	4.75667	0.818541	0.0593921	0.369275	0.202799	0.110535	0.727025	0.353414	0.450857	0.420715	0.191837	3.9277	20.1027	10.125	681.051	ND	ND	218.074	170.987	40.5971	2.51094	17.2079
14	control	7	0.0102072	0.309912	0.612084	14.4776	2.82606	2.95157	0.29551	0.109913	2.55237	3.19706	15.0413	0.0185125	1.87221	4.88987	4.34739	1.05422	0.125376	0.543203	0.292706	0.12066	1.05304	0.422455	0.660852	0.467806	0.188201	2.68958	15.743	6.22289	438.32	ND	ND	250.147	264.192	34.0797	1.6346	17.1293
14	control	7	0.0255911	0.286232	0.558048	14.3114	2.1834	4.41184	0.332647	0.257144	2.42287	5.76155	14.6628	0.0154709	1.82845	4.02534	4.53937	1.25718	0.0806265	0.489312	0.304313	0.0955413	0.963266	0.416336	0.663011	0.495528	0.221913	1.82488	8.58984	6.35725	735.246	ND	0.919104	77.567	80.2217	37.158	1.23605	16.495
14	control	7	0.00965455	0.132248	0.266742	13.1367	1.81816	3.61342	0.091792	0.196953	1.97772	3.14809	11.6163	0.0331415	1.11167	5.13377	3.74783	0.754114	0.0311958	0.210884	0.122927	0.105815	0.472716	0.239571	0.271248	0.269768	0.107516	ND	34.5753	3.9723	369.86	6.98736	ND	222.479	314.356	50.3199	6.048	17.2988
14	control	10	0.0116326	0.299632	0.813135	15.608	3.41168	3.48374	0.304254	0.154233	2.93878	5.28519	18.3592	0.0648947	2.65943	6.60235	5.27064	1.43483	0.0385787	0.494987	0.306751	0.113914	1.19256	0.390912	0.595502	0.436932	0.17773	2.56228	6.64745	7.91735	292.138	2.79818	0.857704	323.202	387.025	50.8238	3.77423	17.9807
14	control	10	ND	0.149041	0.347024	14.6599	2.76556	1.87482	0.13184	0.441622	3.16868	0.425405	3.79248	0.0590526	1.59203	10.7277	13.1006	0.818993	0.0523437	0.26785	0.154082	0.0935849	0.608701	0.221988	0.31883	0.316351	0.088791	4.43224	14.6528	3.96214	180.651	10.9856	1.9951	390.204	383.542	62.5441	5.02293	19.2347
14	control	10	0.0123335	0.230265	0.514107	12.6716	2.86695	3.5033	0.155952	0.290253	2.26541	3.37649	9.14209	0.0217681	1.71778	4.86611	6.82094	1.02718	0.0630071	0.351412	0.231317	0.100584	0.790433	0.305352	0.507052	0.349135	0.135803	2.59414	7.44033	5.96536	150.315	6.17616	1.7677	319.373	368.986	41.4588	1.93595	22.6788
14	control	10	0.00954849	0.230876	0.711737	13.4573	3.33003	6.66306	0.216025	0.166757	3.0192	4.1977	10.9668	0.0415494	2.11667	5.49489	6.86532	1.19131	0.0539754	0.387349	0.233848	0.0957147	0.912197	0.323773	0.471712	0.355459	0.150091	ND	5.90625	5.43326	221.604	10.8522	1.36318	311.122	370.356	45.5658	4.76465	19.6809
14	control	10	0.0116853	0.112338	0.258116	13.0986	1.36771	3.78436	0.0773935	0.173958	2.136	2.51697	7.28734	0.0397423	1.04112	4.4899	4.55078	0.699037	0.026285	0.147453	0.0772652	0.0708395	0.363828	0.215695	0.293451	0.256317	0.104383	ND	13.0229	ND	139.578	8.65469	1.20338	296.328	368.873	54.723	4.95827	19.4902
14	control	13	0.0311088	0.184399	0.853762	9.83003	9.46952	7.1645	0.147636	0.246201	3.46108	6.18569	19.2072	0.0254098	2.79194	8.79696	10.7288	4.40654	0.0656975	0.332921	0.154809	0.146876	0.926497	0.413121	0.445365	0.426235	0.112072	3.904	6.35563	5.13659	128.056	4.98444	1.93426	324.453	342.996	57.4138	8.02131	20.9531
14	control	13	0.0456736	0.172891	0.683194	10.1399	11.099	6.71231	0.163768	0.617453	3.8726	2.26947	9.25313	0.0297485	3.16922	14.3869	20.864	9.14352	0.0629132	0.264371	0.123214	0.150951	0.865378	0.426533	0.638279	0.344952	0.098771	5.61385	8.87626	5.85696	129.658	6.80701	4.28873	408.736	387.251	65.4957	10.6298	22.3997
14	control	13	0.0543858	0.193369	0.82501	10.905	4.8709	7.81484	0.188516	0.320068	3.20954	5.90598	16.3368	0.0765543	2.70157	9.68093	11.2032	7.81246	0.0825165	0.335383	0.16133	0.176329	0.901937	0.370133	0.472411	0.312599	0.0896287	3.76823	5.56193	4.0773	121.203	6.41376	4.00393	370.47	381.199	53.4899	5.86912	21.8199
14	control	13	0.0162638	0.165603	0.586396	11.0417	3.21236	7.68406	0.09976	0.218256	2.91178	5.79491	15.4415	0.0218205	2.12457	7.53324	7.85844	2.3773	0.0409524	0.222556	0.118802	0.119403	0.689986	0.319645	0.399648	0.314988	0.123482	ND	5.94783	ND	123.951	16.4795	2.66958	327.286	376.353	56.5318	7.52746	21.511
14	control	13	0.0362884	0.182934	0.698937	9.34503	5.15962	7.91511	0.153388	0.359346	3.06375	6.78148	17.5428	0.0569198	2.5348	9.06886	8.32101	5.01324	0.0448267	0.259175	0.148884	0.118871	0.801963	0.347322	0.456125	0.342121	0.126434	2.21091	6.81681	ND	150.875	12.3191	2.41705	334.964	359.243	50.1174	5.12597	19.9421
14	N-stress	7	0.0326564	0.156328	0.194532	9.08336	0.72838	1.83359	0.114615	0.120732	1.56289	0.66831	1.99536	0.0649324	0.4717	0.721284	0.699121	0.427542	0.0332923	0.361434	0.118547	0.0949687	0.474765	0.239912	0.342221	0.285159	0.261639	ND	2.55349	ND	30.491	3.16512	ND	128.364	219.487	101.108	5.43865	7.07832
14	N-stress	7	0.0430062	0.140082	0.172807	7.75703	0.508067	1.79536	0.0771161	0.106219	1.33961	0.404293	1.62361	0.0624275	0.416548	0.679859	0.7757	0.572867	0.0396482	0.330638	0.130257	0.0933513	0.432181	0.22787	0.338102	0.279681	0.257665	ND	1.78004	ND	22.362	3.83465	ND	156.573	282.752	109.251	4.92599	7.35684
14	N-stress	7	0.0280162	0.127457	0.142497	4.9919	0.346493	0.970532	0.0732184	0.0414833	1.19123	0.300201	1.86767	0.0567775	0.349087	0.74465	0.901796	0.457502	0.0377403	0.268561	0.071574	0.0747311	0.350999	0.1873	0.380718	0.294794	0.251559	ND	ND	ND	16.883	6.05347	ND	258.219	355.327	96.8303	3.81283	6.20802
14	N-stress	7	0.0471548	0.133353	0.179715	6.86605	0.469482	1.60016	0.118666	0.107064	1.49559	0.350648	1.54631	0.0594094	0.422205	0.626134	0.756719	0.629251	0.0323162	0.336898	0.124428	0.106607	0.443349	0.238578	0.405877	0.353432	0.225377	ND	2.21382	ND	15.5189	ND	ND	229.321	289.352	128.39	7.2912	8.24501
14	N-stress	10	ND	0.171476	0.212879	10.8857	1.36091	1.88583	0.0855072	0.123073	1.64223	1.11722	3.75402	0.0541254	0.655659	1.88981	1.82624	0.563086	0.0298019	0.289366	0.173369	0.124779	0.571434	0.306729	0.465381	0.318862	0.26657	ND	ND	ND	4.53849	ND	1.19079	69.4388	156.815	82.8619	4.96867	12.9037
14	N-stress	10	ND	0.176321	0.26403	8.67735	3.91517	1.54065	0.0995615	0.148039	1.14002	1.076	3.56444	0.0396837	0.620258	1.92165	1.74046	0.488871	0.0123292	0.366298	0.18267	0.07739	0.621076	0.214734	0.383925	0.226366	0.226558	ND	ND	ND	ND	ND	ND	38.8244	86.5453	46.7718	1.36245	10.8511
14	N-stress	10	ND	0.163264	0.219346	11.0607	1.54596	1.2247	0.1008	0.226373	1.2634	0.924268	4.02951	0.0461432	0.563043	2.18824	1.47747	0.440526	0.0458585	0.313581	0.156841	0.0825831	0.499303	0.272121	0.43447	0.320808	0.245457	ND	ND	ND	ND	ND	0.899084	51.0062	129.793	59.4115	1.96866	9.99035
14	N-stress	10	ND	0.12686	0.136585	8.40995	2.71574	1.09927	0.0690025	0.165329	1.3242	1.03585	3.32145	0.0411905	0.489276	1.54817	1.36596	0.79306	0.0372407	0.223655	0.115988	0.0723848	0.356755	0.14321	0.340016	0.177401	0.174809	ND	1.54194	ND	2.84944	ND	ND	55.1099	117.028	85.3659	4.03816	10.6427
14	N-stress	10	0.0453559	0.153096	0.179666	10.8983	1.80024	1.50853	0.0668755	0.268902	1.29283	0.889274	3.65271	0.0368715	0.544087	1.48671	1.08215	0.439364	0.0331399	0.258856	0.124957	0.0726558	0.475102	0.219589	0.324757	0.220342	0.21056	ND	ND	ND	ND	ND	ND	57.1074	131.367	70.1772	2.93048	11.3481
14	N-stress	13	0.00872504	0.145976	0.197862	5.91435	4.15552	1.67795	0.0524553	0.09018	1.67847	2.94602	9.04904	0.0372046	0.87892	2.56304	1.3022	0.622921	0.0246006	0.154181	0.0676292	0.0751921	0.42635	0.221497	0.511806	0.282954	0.149803	ND	3.4957	ND	9.29856	3.23664	1.27581	110.475	119.586	52.4239	5.17856	14.7979
14	N-stress	13	0.00991172	0.228033	0.30627	6.26768	4.58321	1.91647	0.118938	0.0679067	2.14561	4.07983	10.2489	0.0426569	1.21702	3.45065	3.09591	0.816991	0.0148061	0.306321	0.144814	0.10434	0.654716	0.188381	0.528873	0.273607	0.17403	ND	5.17999	ND	35.4623	3.30925	1.12529	152.022	165.138	53.3073	4.03204	16.0911
14	N-stress	13	0.0116382	0.169471	0.231029	5.82984	2.91524	1.34702	0.103462	0.0781659	2.05539	2.845	9.38789	0.0410305	0.933809	3.1295	2.91003	0.703175	0.0144683	0.22887	0.108459	0.0997517	0.488509	0.208167	0.508148	0.256291	0.15769	ND	5.254	ND	26.0286	ND	1.46168	139.265	144.599	53.7599	2.09415	16.4492
14	N-stress	13	0.0114447	0.214544	0.238777	5.72542	3.76938	1.48421	0.10458	0.139665	2.24585	2.67781	8.05679	0.0443358	1.12279	4.27981	4.27364	1.61537	0.0307093	0.247038	0.114946	0.104453	0.627419	0.258598	0.496346	0.31346	0.203511	ND	4.47206	ND	20.5526	ND	ND	119.714	143.14	71.9323	5.48588	16.82
14	N-stress	13	0.0122192	0.249253	0.262842	7.68407	3.68625	2.21549	0.0746986	0.111482	2.05497	2.93482	10.5696	0.0387588	1.19468	4.12074	2.87509	2.37994	0.0122965	0.228586	0.0933474	0.0928063	0.575653	0.216061	0.45376	0.253286	0.168727	ND	5.52938	ND	25.2871	ND	ND	128.798	144.885	62.0951	5.27396	18.2243
14	NW-stress	7	0.0403707	0.270414	0.641254	0.469575	2.70872	5.81468	0.210811	0.34233	2.00563	0.482529	1.38739	0.143337	1.32917	1.37006	2.26013	1.90009	0.048487	1.1408	0.214704	0.351267	1.7988	1.24524	1.78602	1.35767	1.12703	2.47911	ND	4.86096	80.5808	2.93792	1.11232	240.988	89.0653	17.2794	ND	5.64772
14	NW-stress	7	0.0536415	0.195934	0.232437	ND	1.1664	1.6817	0.108001	0.339794	1.58202	0.189599	0.302283	0.0436889	0.538727	1.01717	1.71193	1.80267	0.110854	0.340358	0.10479	0.109291	0.889296	0.688621	1.01972	0.780972	0.882943	ND	ND	ND	8.04358	3.98386	0.965412	293.375	77.2786	15.2378	ND	3.11194
14	NW-stress	7	0.0471416	0.233738	0.261219	ND	1.1696	2.44051	0.0363488	0.285323	1.81508	0.186713	0.330353	0.0439258	0.625583	0.60004	1.05797	1.0357	0.0804688	0.492844	0.10963	0.14802	0.977557	0.771405	1.1493	0.848769	0.702726	ND	ND	ND	16.0697	6.297	1.37323	321.803	81.9049	37.1327	0.627827	3.5631
14	NW-stress	10	ND	0.239694	0.161407	13.7961	2.50019	3.43646	0.061438	0.273127	1.37244	0.905616	3.96005	0.0859027	0.462949	1.5604	1.57954	5.82362	0.0195909	0.228233	0.0848302	0.0682007	0.651842	0.280474	0.530239	0.361835	0.72215	ND	1.96296	ND	13.0085	ND	1.12892	90.1431	230.49	105.31	3.31731	21.5729
14	NW-stress	10	ND	0.135185	0.210303	5.28407	0.583729	1.46009	0.0635975	0.107686	1.10888	1.02813	3.54293	0.214254	0.428428	0.854884	0.763689	2.57848	0.0340802	0.278916	0.0695228	0.097812	0.496027	0.279505	0.496261	0.402862	0.331189	ND	ND	ND	7.0149	10.1917	ND	251.032	366.914	352.708	5.57464	13.6942
14	NW-stress	10	0.0659577	0.233447	0.167195	14.8955	1.07198	2.02216	0.039407	0.35807	1.39824	0.384867	2.3558	0.149045	0.398674	1.14574	1.17035	39.2671	0.022439	0.19034	0.0728575	0.0635131	0.916954	0.493594	0.790924	0.480201	1.26345	ND	ND	ND	18.6469	3.1176	ND	169.98	367.228	233.331	1.69343	30.0654
14	NW-stress	10	ND	0.168667	0.183875	13.6805	1.67231	3.14411	0.0432372	0.517492	1.34438	0.668011	2.64853	0.111032	0.458131	0.968962	0.903046	4.49162	0.0428926	0.216058	0.0843357	0.0869216	0.641372	0.281689	0.643139	0.371453	0.55761	ND	ND	ND	9.77026	ND	ND	128.17	270.775	192.145	3.37683	21.2531
14	NW-stress	10	ND	ND	0.202708	14.7938	2.0088	3.30902	ND	ND	1.51957	0.484513	3.3288	0.0934794	0.500445	1.67026	1.62084	6.76513	0.160796	0.910631	0.154061	0.0715683	0.690505	0.285309	0.5905	0.360098	0.624462	ND	ND	ND	10.9121	ND	ND	111.14	277.393	133.96	5.43151	27.2378
14	NW-stress	13	0.0902169	1.23471	0.224643	8.6827	5.15132	3.65707	0.0662711	0.257368	1.85789	2.61468	9.6329	0.078569	0.800617	2.23509	2.66391	41.3825	0.0269698	0.208817	0.0826994	0.076347	0.910177	0.732997	0.851968	0.424907	1.79022	ND	2.91117	ND	81.2152	2.62542	1.62774	151.838	276.751	97.1993	5.61456	32.0003
14	NW-stress	13	ND	0.370275	0.338582	14.5436	1.35523	1.79907	0.0648845	0.287023	1.29933	0.890535	4.06338	0.0784123	0.583369	2.38726	2.39658	24.1535	0.0419311	0.348031	0.150773	0.106363	1.31007	0.526246	0.637827	0.560936	0.807412	ND	ND	ND	16.6295	10.4438	ND	111.045	296.56	71.2823	ND	30.1036
14	NW-stress	13	0.234629	1.84229	0.280875	13.6296	1.86672	3.25826	0.0868247	0.342403	1.85759	1.59651	7.78709	0.0767068	0.747617	3.0468	2.96756	106.461	0.0165969	0.277454	0.0838227	0.0750679	1.22306	0.884082	1.06051	0.456542	2.08801	ND	ND	3.50578	99.8452	15.34	2.04961	138.326	360.996	92.2336	ND	67.7938
14	NW-stress	13	0.150993	1.68525	0.318535	11.5343	1.8891	3.46763	0.121211	0.444278	2.28923	1.75941	10.1136	0.0399152	1.0035	4.2275	3.60966	84.9247	0.0354434	0.341039	0.0819708	0.09017	1.48823	1.05006	0.73483	0.272539	1.6777	ND	2.47929	ND	82.474	ND	1.29469	213.084	308.255	87.7546	4.49172	44.6543
14	NW-stress	13	0.156079	1.89278	0.364796	9.84966	2.10263	3.87063	0.120824	0.805973	2.05211	2.40319	9.3725	0.0658359	1.05971	3.96188	2.65904	81.6322	0.0273533	0.347006	0.121979	0.0968708	1.34444	1.129	0.8496	0.398018	2.0993	ND	2.80034	ND	84.49	5.99226	1.1841	169.466	286.339	69.6407	3.10832	44.2593
14	W-stress	7	NA	NA	NA	NA	NA	NA	NA	NA	NA	NA	NA	NA	NA	NA	NA	NA	NA	NA	NA	NA	NA	NA	NA	NA	NA	NA	NA	NA	NA	NA	NA	NA	NA	NA	NA	NA
14	W-stress	7	NA	NA	NA	NA	NA	NA	NA	NA	NA	NA	NA	NA	NA	NA	NA	NA	NA	NA	NA	NA	NA	NA	NA	NA	NA	NA	NA	NA	NA	NA	NA	NA	NA	NA	NA	NA
14	W-stress	7	NA	NA	NA	NA	NA	NA	NA	NA	NA	NA	NA	NA	NA	NA	NA	NA	NA	NA	NA	NA	NA	NA	NA	NA	NA	NA	NA	NA	NA	NA	NA	NA	NA	NA	NA	NA
14	W-stress	7	NA	NA	NA	NA	NA	NA	NA	NA	NA	NA	NA	NA	NA	NA	NA	NA	NA	NA	NA	NA	NA	NA	NA	NA	NA	NA	NA	NA	NA	NA	NA	NA	NA	NA	NA	NA
14	W-stress	7	NA	NA	NA	NA	NA	NA	NA	NA	NA	NA	NA	NA	NA	NA	NA	NA	NA	NA	NA	NA	NA	NA	NA	NA	NA	NA	NA	NA	NA	NA	NA	NA	NA	NA	NA	NA
14	W-stress	10	0.277371	1.64583	1.22899	11.8671	0.974984	3.67903	0.145544	1.08911	3.35674	0.948589	0.647914	0.163606	1.18432	4.62457	6.74935	266.756	0.0557059	0.400845	0.307222	0.216153	6.31433	1.1539	1.13941	5.69162	8.2132	ND	ND	4.08646	127.544	3.15213	1.05947	143.675	183.961	134.974	ND	30.8662
14	W-stress	10	0.344061	1.88171	3.21326	12.1196	5.79882	8.08371	0.288922	1.05417	4.09421	1.96862	1.31909	0.174929	2.78861	5.6546	8.70569	292.569	0.241915	0.58818	0.395801	0.282129	7.56364	1.78299	1.64766	5.0735	10.5021	ND	ND	4.31179	164.475	ND	2.87286	183.125	226.623	87.4143	ND	28.4009
14	W-stress	10	0.144891	2.09084	0.660105	8.7702	0.635651	1.1608	0.118037	1.04423	1.24427	0.672969	0.854982	0.249891	0.637955	5.47574	3.70792	312.899	0.270833	0.371975	0.323707	0.12371	4.87668	0.585104	0.794176	5.81219	6.56162	ND	ND	ND	109.591	ND	1.32801	89.1599	232.688	392.535	ND	29.6035
14	W-stress	13	0.515194	4.06097	0.73407	39.7375	0.136038	3.01402	1.46239	1.80404	4.45703	1.73703	0.403995	0.163225	2.52989	9.07441	12.7561	425.253	0.10239	1.04564	0.511784	0.132351	8.40483	1.41869	1.458	2.10912	4.48394	3.77308	ND	6.62175	104.589	3.39889	4.55539	232.252	415.771	115.037	ND	50.6234
14	W-stress	13	0.630065	6.45271	1.50536	49.0929	0.248231	6.56572	7.92712	2.59545	4.7111	5.06639	2.52479	0.176929	4.73367	7.43503	17.4433	497.185	0.421841	1.99739	0.886898	0.231485	11.5062	2.52274	1.81094	1.15853	5.51381	3.63448	ND	7.6008	177.416	4.6753	5.31946	216.932	361.262	105.283	ND	48.4344
14	W-stress	13	0.490324	5.61378	0.426338	27.8425	0.14603	0.484131	0.357988	1.15792	3.22614	0.912171	0.621699	0.124434	1.38665	3.94907	7.06447	487.977	0.196264	0.578876	0.383747	ND	5.05237	0.39541	0.794149	2.84081	7.37159	2.62871	ND	2.53196	132.638	3.09392	4.14336	106.949	295.251	210.877	ND	63.6781
14	W-stress	13	0.479167	4.67399	0.340258	21.7205	0.410445	0.635346	0.327775	0.638332	2.75367	0.987337	0.948055	0.191624	1.28384	3.94089	3.57269	504.841	0.114021	0.619709	0.494916	ND	3.90464	0.368811	0.349421	1.75375	6.46142	ND	ND	ND	144.67	ND	3.51546	55.4954	230.05	313.934	ND	59.3635
14	W-stress	13	0.57293	4.85762	0.190728	20.6956	0.189875	0.965174	0.427896	0.869965	2.93484	0.755049	0.532341	0.147777	1.2816	3.73162	5.37751	478.562	0.0991844	0.599741	0.338433	0.041049	3.58151	0.36608	1.05674	1.43234	6.65448	ND	ND	ND	144.016	ND	3.23955	80.4315	215.797	274.573	ND	54.7488
17	control	7	ND	0.229174	0.489989	18.6094	1.59415	2.68631	0.271771	0.476186	2.82064	3.99246	14.4961	0.0554781	1.70617	5.48337	4.56937	0.679221	0.0932215	0.53864	0.244701	0.148802	0.913314	0.376337	0.509868	0.522694	0.18275	3.18583	59.3176	ND	229.443	ND	0.679667	239.975	126.874	31.822	1.03648	10.8472
17	control	7	ND	0.152645	0.370828	16.2036	1.80859	3.4173	0.134613	0.225884	2.35783	2.37104	12.0218	0.0446809	1.28847	6.30496	6.28909	0.712938	0.0756701	0.278514	0.136474	0.0879222	0.600417	0.213207	0.264493	0.259142	0.09785	2.41396	24.0633	5.8314	277.157	ND	0.919031	279.827	235.719	39.8325	1.9794	13.0418
17	control	7	0.00820552	0.119094	0.244637	11.9133	0.931664	1.65183	0.137163	0.0845767	2.00118	1.21251	6.57308	0.0347844	0.709255	3.0031	2.49068	0.50483	0.0254486	0.305169	0.147539	0.101342	0.488049	0.211115	0.268557	0.304118	0.126681	ND	34.4052	11.5201	152.519	23.1617	ND	267.579	278.969	50.4461	2.06709	12.8991
17	control	7	ND	0.229061	0.46417	15.4111	2.33616	3.10233	0.223804	0.208535	2.18463	3.36054	11.4778	0.0503072	1.34065	4.30043	2.71973	1.00475	0.0532955	0.521343	0.284272	0.125438	0.895106	0.373628	0.547035	0.47322	0.207413	ND	26.1672	ND	261.74	3.55069	ND	268.848	242.71	58.574	7.32214	15.8137
17	control	7	ND	0.169619	0.351277	13.0058	1.2365	3.4444	0.139757	0.140622	1.97011	1.5674	7.11258	0.0383825	0.924853	3.01152	2.87792	0.620109	0.0279393	0.372896	0.195257	0.1052	0.638343	0.263541	0.337372	0.384223	0.192204	ND	23.7213	ND	226.355	3.56196	ND	251.963	251.26	58.0089	5.74592	12.3929
17	control	10	0.0124328	0.143299	0.394036	13.6785	4.96904	2.73977	0.144327	0.337154	3.46793	4.38411	15.2784	0.0505677	1.98541	7.79333	6.099	1.12528	0.035994	0.309441	0.141557	0.0997091	0.75078	0.257547	0.264001	0.436781	0.0916007	3.82496	17.4087	6.95375	494.689	3.0461	ND	384.001	269.704	46.5791	3.52527	12.7917
17	control	10	0.0104234	0.124389	0.42261	11.9184	6.50789	4.57762	0.105848	0.330785	2.6201	3.03352	12.1289	0.0420018	1.9335	7.09025	9.11601	0.997636	0.0331907	0.213517	0.117633	0.0689837	0.610338	0.181191	0.242813	0.239209	0.0800297	2.57712	7.98062	4.10866	145.415	ND	2.0086	249.766	221.59	44.1219	1.83552	14.1413
17	control	10	0.00933816	0.104146	0.297455	10.6954	4.23576	2.70837	0.102768	0.200571	1.90202	2.25875	10.6267	0.0425652	1.34086	5.26819	6.05061	0.813763	0.0291983	0.234498	0.137742	0.084716	0.526003	0.188619	0.2941	0.275124	0.07233	1.9226	19.472	5.21403	139.93	ND	0.829682	235.151	228.017	43.4652	0.780929	16.4261
17	control	10	0.0096163	0.307413	0.514101	13.93	2.71097	4.66083	0.167803	0.578561	2.2013	3.02977	9.59379	0.0487372	1.55199	4.83906	5.01228	1.09143	0.313567	0.44329	0.294294	0.0938587	0.924496	0.344027	0.535198	0.420031	0.19099	ND	6.61387	ND	89.6572	3.68682	1.2188	248.516	287.876	59.9887	8.73421	18.0752
17	control	10	ND	0.099861	0.255539	10.5838	4.74083	3.66698	0.0608705	0.335554	2.02354	2.65326	10.9091	0.0355953	1.25194	5.98038	4.41692	0.757904	0.0332112	0.179186	0.0811026	0.0709151	0.383555	0.16631	0.233021	0.207325	0.0627344	ND	11.717	ND	103.842	3.50719	0.933418	227.16	292.15	58.0823	6.19242	14.7027
17	control	13	0.0203875	0.173951	0.883555	9.80703	16.3768	7.51206	0.227428	0.582801	3.71583	4.13264	21.2186	0.0505564	6.03114	10.4209	7.49114	2.11686	0.0773035	0.382902	0.176548	0.130659	1.00687	0.345808	0.336043	0.455384	0.0698357	4.37332	10.861	4.85858	196.894	3.18554	2.03963	398.766	305.854	48.1078	3.01725	14.7887
17	control	13	ND	0.161063	0.61022	7.77772	8.11238	4.74686	0.125391	0.342741	2.77817	4.51238	15.9169	0.0545037	2.05094	8.20926	7.08949	1.37256	0.0200841	0.259382	0.162245	0.0741474	0.996728	0.260831	0.288876	0.382715	0.129907	2.11835	3.7787	ND	71.185	2.70586	2.92608	296.282	243.749	40.3137	2.26525	16.8314
17	control	13	ND	0.0905059	0.400632	8.70855	4.45729	4.31932	0.0805478	0.291912	2.70212	3.12932	11.0376	0.0440454	1.79285	7.38828	8.66527	1.22405	0.0335914	0.204896	0.111412	0.0908084	0.580294	0.241269	0.338333	0.259906	0.0569429	ND	6.89776	ND	33.357	11.8321	2.34521	280.499	274.917	34.1304	ND	18.4351
17	control	13	0.0143109	0.311827	0.854913	8.65115	6.46051	7.4644	0.258271	0.315284	2.85795	4.07656	11.6637	0.0729798	2.22106	6.70453	9.11587	1.48465	0.019156	0.456943	0.324478	0.0992263	1.3275	0.440126	0.706503	0.473474	0.198027	ND	ND	ND	50.7378	3.67411	2.09557	270.308	281.329	47.4296	6.87302	19.1476
17	control	13	0.0141338	0.168619	0.513492	7.28015	5.67974	4.5293	0.12917	0.411837	2.25521	4.06655	11.9487	0.0393887	1.60471	5.86311	4.6994	1.19799	0.0591237	0.297955	0.167439	0.0771498	0.80502	0.259451	0.3799	0.324429	0.116556	ND	4.46286	ND	41.2926	3.35034	1.51451	252.586	242.938	51.529	2.951	19.0892
17	N-stress	7	0.0544387	0.220128	0.262745	4.2773	0.59541	2.69003	0.0940945	0.158811	1.92376	0.854053	3.0598	0.0561063	0.640153	0.819423	1.28963	0.447485	0.0650627	0.560796	0.0824589	0.137859	0.767121	0.481109	0.672075	0.55543	0.302331	ND	1.83426	ND	15.5609	4.94921	0.794156	498.777	527.247	81.8836	1.56006	7.33729
17	N-stress	7	0.0162196	0.127297	0.157103	3.11196	0.428242	1.42097	0.0671044	0.139605	1.42389	0.46389	2.24605	0.0433273	0.399632	0.705076	0.853196	0.41385	0.053827	0.358986	0.056853	0.0933116	0.465798	0.296192	0.461821	0.357633	0.197586	ND	1.48306	ND	13.1774	5.85195	ND	398.606	421.843	60.6286	ND	4.64828
17	N-stress	7	0.0497266	0.224442	0.232032	1.58958	0.719072	2.8723	0.104104	0.209465	1.37619	0.47376	1.30678	0.0671046	0.668034	0.475861	0.730721	0.347567	0.0722613	0.72163	0.0692725	0.170258	0.863788	0.609775	0.995559	0.624235	0.308011	ND	ND	ND	2.63169	7.24677	1.90974	507.983	581.457	56.5621	5.20268	4.25117
17	N-stress	7	0.0774631	0.177934	0.22447	3.88789	0.711906	1.95685	0.0969826	0.200538	2.15692	0.627618	2.38166	0.0608416	0.578169	0.752667	1.13809	0.457457	0.0698545	0.49593	0.0861051	0.137531	0.63146	0.423846	0.959345	0.510627	0.288817	ND	ND	ND	3.71051	4.88532	0.954683	381.016	378.94	150.643	8.95525	7.26945
17	N-stress	10	ND	0.1263	0.124806	10.2809	1.71145	1.48123	0.0691442	0.124023	1.52502	0.632036	3.29366	0.0513265	0.476449	1.49137	1.35915	0.427707	0.0123133	0.247015	0.127156	0.0752961	0.434609	0.192455	0.315466	0.182559	0.201439	ND	2.51006	ND	2.98311	ND	ND	61.5193	112.888	85.8766	2.63368	11.9395
17	N-stress	10	ND	0.170113	0.242794	13.3596	2.16192	1.49945	0.122813	0.112143	1.99087	0.892691	4.54996	0.0522841	0.721977	2.62067	2.98269	0.703797	0.0170707	0.407647	0.173982	0.084052	0.706393	0.242408	0.320781	0.262513	0.227644	ND	2.15986	ND	2.12828	ND	ND	139.859	187.169	82.9787	1.21474	15.5212
17	N-stress	10	ND	0.0881287	0.11751	10.3246	1.05839	1.00472	0.0830617	0.37162	1.15219	0.455298	2.96971	0.0439296	0.406638	1.39197	0.842277	0.385311	0.0535238	0.220184	0.116512	0.0404054	0.34474	0.168048	0.342533	0.180154	0.152166	ND	ND	ND	ND	13.9145	ND	68.7097	133.47	95.3679	0.817077	9.81154
17	N-stress	10	ND	0.117382	0.140299	10.5688	1.71056	1.24274	0.0811601	0.269722	1.25041	0.523369	2.34262	0.0481741	0.426507	1.48107	0.976987	0.412936	0.0143606	0.264618	0.108536	0.0538579	0.40319	0.177469	0.423371	0.185368	0.183531	ND	ND	ND	ND	ND	ND	53.6364	73.3857	110.97	5.6237	10.6995
17	N-stress	10	ND	0.0861827	0.110042	8.54921	1.43901	1.28881	0.0747787	0.29481	1.18389	0.399088	2.49597	0.0424491	0.327863	1.08331	0.654216	0.530625	0.0242844	0.213127	0.0971364	0.0457206	0.285431	0.141906	0.279769	0.191233	0.16219	ND	ND	ND	2.46619	ND	ND	70.2162	77.4126	122.838	1.79251	9.50198
17	N-stress	13	0.00928392	0.191497	0.212469	7.05396	4.49176	1.69475	0.0971012	0.0915376	2.0395	1.82787	7.30621	0.0407181	0.879972	3.26888	2.27409	0.646279	0.0101405	0.245135	0.118251	0.0916294	0.555687	0.177747	0.457412	0.246906	0.215061	2.01034	4.97322	ND	13.3796	ND	1.10154	119.187	97.6589	53.7641	3.10293	15.6892
17	N-stress	13	0.0108365	0.326789	0.452628	7.32969	6.57297	3.56814	0.231617	0.185574	2.36582	2.40614	10.5608	0.0518156	1.18538	3.5449	2.51787	0.917048	0.0204185	0.526289	0.236176	0.110209	1.03734	0.318361	0.612309	0.416983	0.355208	ND	ND	ND	ND	17.8418	ND	157.759	171.543	59.0046	4.53396	18.8809
17	N-stress	13	ND	0.179193	0.203809	6.93466	4.09403	2.02103	0.0838661	0.172282	1.99677	1.00214	6.76488	0.0379285	0.813214	3.57795	3.05811	0.577194	0.0292436	0.242446	0.110701	0.0813655	0.508565	0.171266	0.404789	0.276819	0.162672	ND	5.58482	ND	10.1763	ND	0.599755	134.208	126.54	42.1069	ND	14.5242
17	N-stress	13	ND	0.146039	0.156431	6.02564	3.59357	1.09681	0.0859557	0.111225	1.44246	1.38463	5.39606	0.0423471	0.599481	2.26866	1.45721	0.449051	0.0190793	0.258329	0.125626	0.0798858	0.470051	0.188713	0.433821	0.263826	0.164279	ND	ND	ND	ND	ND	ND	67.7271	82.3264	86.3373	9.94935	11.2945
17	N-stress	13	0.00985814	0.14687	0.143882	7.53767	2.91126	1.44789	0.0588643	0.14337	1.72904	1.56869	5.69641	0.0383605	0.690887	2.28407	1.65123	0.489333	0.00876434	0.208441	0.0862167	0.0622923	0.424303	0.126698	0.342396	0.245573	0.136559	ND	ND	ND	ND	ND	ND	70.4545	69.9661	85.6765	1.7122	13.562
17	NW-stress + 3 days of rehydration	7	NA	NA	NA	NA	NA	NA	NA	NA	NA	NA	NA	NA	NA	NA	NA	NA	NA	NA	NA	NA	NA	NA	NA	NA	NA	NA	NA	NA	NA	NA	NA	NA	NA	NA	NA	NA
17	NW-stress + 3 days of rehydration	7	NA	NA	NA	NA	NA	NA	NA	NA	NA	NA	NA	NA	NA	NA	NA	NA	NA	NA	NA	NA	NA	NA	NA	NA	NA	NA	NA	NA	NA	NA	NA	NA	NA	NA	NA	NA
17	NW-stress + 3 days of rehydration	7	NA	NA	NA	NA	NA	NA	NA	NA	NA	NA	NA	NA	NA	NA	NA	NA	NA	NA	NA	NA	NA	NA	NA	NA	NA	NA	NA	NA	NA	NA	NA	NA	NA	NA	NA	NA
17	NW-stress + 3 days of rehydration	7	NA	NA	NA	NA	NA	NA	NA	NA	NA	NA	NA	NA	NA	NA	NA	NA	NA	NA	NA	NA	NA	NA	NA	NA	NA	NA	NA	NA	NA	NA	NA	NA	NA	NA	NA	NA
17	NW-stress + 3 days of rehydration	7	NA	NA	NA	NA	NA	NA	NA	NA	NA	NA	NA	NA	NA	NA	NA	NA	NA	NA	NA	NA	NA	NA	NA	NA	NA	NA	NA	NA	NA	NA	NA	NA	NA	NA	NA	NA
17	NW-stress + 3 days of rehydration	10	0.0397149	0.0850085	0.123663	12.0029	1.10473	1.27672	0.0660963	0.196528	1.56391	0.430073	2.65903	0.0466404	0.393237	1.47863	0.98883	0.701435	0.0155402	0.279897	0.128133	0.051884	0.460136	0.195478	0.439035	0.239113	0.239139	ND	4.23702	ND	6.4258	ND	ND	71.9225	161.59	66.5969	2.22589	17.8187
17	NW-stress + 3 days of rehydration	10	ND	0.0939562	0.105901	12.7519	0.912376	1.12698	0.0684088	0.184811	1.53606	0.280538	2.61953	0.0543385	0.434056	1.73998	1.33825	1.05887	0.0249562	0.247335	0.137132	0.0669462	0.411527	0.17726	0.426495	0.31745	0.190302	ND	ND	2.71675	2.86858	ND	ND	120.039	186.527	75.7399	1.16261	24.6526
17	NW-stress + 3 days of rehydration	10	ND	0.0469373	0.0759383	17.1218	0.967883	1.2662	0.0579748	0.345081	1.57883	0.381404	2.94064	0.0552342	0.370671	1.83409	1.0739	2.88174	0.0279156	0.171492	0.0756947	0.0511967	0.318553	0.181502	0.408385	0.24844	0.300847	ND	3.45355	ND	4.57228	ND	ND	142.543	192.562	76.3924	ND	34.4085
17	NW-stress + 3 days of rehydration	10	0.0289224	0.0308773	0.0862769	10.125	0.029513	0.79506	0.0911765	0.114872	1.35759	0.468716	2.65232	0.110174	0.281632	0.943152	0.942797	0.937268	0.0259326	0.206171	0.103514	0.0709136	0.305275	0.130859	0.540559	0.333983	0.199264	ND	ND	ND	ND	ND	ND	68.7256	93.0457	277.427	5.3887	21.2495
17	NW-stress + 3 days of rehydration	10	ND	0.0769879	0.0999377	10.0381	0.58272	0.85515	0.0708787	0.124811	1.34089	0.215454	2.48552	0.102161	0.299311	1.18448	0.811578	0.817525	0.0206372	0.232003	0.128054	0.07736	0.341305	0.227377	0.653422	0.349091	0.209982	ND	ND	ND	ND	ND	ND	70.4874	98.1315	258.737	6.73916	20.2999
17	NW-stress + 3 days of rehydration	13	0.0217945	0.56958	0.299234	6.96401	5.93085	2.06754	0.119038	0.138777	2.17926	1.77112	8.06143	0.0632203	0.723342	3.88657	2.87366	2.53994	0.0253016	0.274859	0.134502	0.0907388	0.590832	0.23626	0.620036	0.357674	1.11542	ND	10.2358	ND	18.7241	ND	1.50578	60.0025	109.642	57.9507	3.53506	28.2726
17	NW-stress + 3 days of rehydration	13	0.0472325	0.54778	0.411792	12.1304	5.58764	2.91576	0.159622	0.211881	2.65066	1.79754	10.3561	0.074892	1.14307	6.05912	4.50861	9.75718	0.0802488	0.257852	0.115709	0.108912	0.677245	0.271914	0.557503	0.359919	1.07002	2.242	10.9981	4.15908	49.3699	ND	1.18531	146.832	224.604	64.711	4.20935	40.6032
17	NW-stress + 3 days of rehydration	13	0.232115	1.8456	0.423498	19.1239	1.57116	3.60081	0.154592	0.232132	3.10557	2.32853	12.5521	0.0628	1.11591	7.37545	3.79753	37.0921	0.0162558	0.206701	0.0715979	0.0747914	0.539474	0.308351	0.648035	0.270106	1.35895	ND	14.5341	3.87723	83.728	ND	2.3571	137.087	100.156	29.6685	1.90667	43.9068
17	NW-stress + 3 days of rehydration	13	0.0842557	0.145649	0.311539	15.0165	5.23108	2.24061	0.171122	0.107906	2.20567	1.39679	7.35447	0.0859446	0.843263	3.71223	2.03052	4.82394	0.0194699	0.303633	0.139206	0.114441	0.596176	0.225468	0.796332	0.290083	0.398068	ND	2.24463	ND	ND	ND	1.17959	70.889	123.891	77.3731	14.0418	55.2376
17	NW-stress + 3 days of rehydration	13	0.0579534	0.332305	0.248856	11.5964	4.25136	1.87557	0.125349	0.138657	2.05885	1.46325	7.34064	0.0581745	0.733139	3.48548	2.11426	4.71994	0.015935	0.228745	0.102667	0.0827663	0.519286	0.197177	0.625191	0.289586	0.752126	ND	2.20178	ND	ND	ND	1.18268	63.5903	102.361	87.1672	8.16018	45.3849
17	W-stress + 3 days of rehydration	7	NA	NA	NA	NA	NA	NA	NA	NA	NA	NA	NA	NA	NA	NA	NA	NA	NA	NA	NA	NA	NA	NA	NA	NA	NA	NA	NA	NA	NA	NA	NA	NA	NA	NA	NA	NA
17	W-stress + 3 days of rehydration	7	NA	NA	NA	NA	NA	NA	NA	NA	NA	NA	NA	NA	NA	NA	NA	NA	NA	NA	NA	NA	NA	NA	NA	NA	NA	NA	NA	NA	NA	NA	NA	NA	NA	NA	NA	NA
17	W-stress + 3 days of rehydration	7	NA	NA	NA	NA	NA	NA	NA	NA	NA	NA	NA	NA	NA	NA	NA	NA	NA	NA	NA	NA	NA	NA	NA	NA	NA	NA	NA	NA	NA	NA	NA	NA	NA	NA	NA	NA
17	W-stress + 3 days of rehydratation	10	0.55619	0.639128	1.42946	18.5556	2.44935	21.0137	0.229912	1.01099	3.61532	4.10008	9.95626	0.159103	1.78184	6.91123	16.0955	106.316	0.118243	0.604331	0.208154	0.17541	2.77828	1.13171	0.739274	0.594871	8.44563	4.1433	7.55167	6.31042	191.375	ND	2.86291	399.176	360.361	45.8577	ND	36.8177
17	W-stress + 3 days of rehydratation	10	0.500523	1.05987	1.25398	20.9614	2.04536	19.5902	0.276692	1.77573	3.54144	2.05357	6.97227	0.113994	1.42728	6.73089	13.8322	169.214	0.0502245	0.441799	0.163071	0.147413	3.03636	1.0683	0.782132	0.900536	8.5971	3.15051	7.95681	2.92946	113.591	3.40877	2.84459	326.405	385.647	55.5328	ND	44.0971
17	W-stress + 3 days of rehydratation	10	0.490285	3.42313	0.536976	11.4498	0.568488	2.37334	0.207119	0.872638	1.74631	1.12647	1.89601	0.2442	0.872243	7.56144	4.88371	411.32	0.0806618	0.638835	0.465103	0.158739	8.20992	0.886841	0.875661	8.03649	10.2461	2.06351	ND	4.56342	208.987	3.05076	1.28091	95.0592	180.646	316.119	ND	49.5281
17	W-stress + 3 days of rehydratation	10	0.370983	1.9297	0.386016	13.0632	0.747817	4.32061	0.139432	1.05761	3.2449	1.45461	1.9296	0.235654	0.770289	6.41596	7.72318	317.269	0.066799	0.462097	0.239418	0.122337	4.21814	0.564187	0.830656	4.00421	7.67611	ND	ND	ND	86.6048	ND	0.874977	125.745	244.408	356.806	0.72511	44.1067
17	W-stress + 3 days of rehydratation	10	0.686216	0.612261	0.911235	6.99552	1.94715	9.64228	0.216705	0.598918	2.82317	2.00231	6.04307	0.196927	1.65999	3.88018	5.48548	24.1374	0.0693151	0.896874	0.254283	0.336002	2.59402	1.42089	1.64786	1.49487	9.11396	ND	6.08988	ND	189.26	ND	3.30024	191.691	147.612	36.8242	0.742053	23.8118
17	W-stress + 3 days of rehydratation	13	0.551916	0.830039	1.19508	34.8124	3.14505	12.5404	0.185414	1.2392	3.75216	4.07056	10.4115	0.0809194	2.28224	9.01833	13.9605	107.858	0.0710614	0.268524	0.101884	0.134671	1.20412	0.597422	0.654645	0.299792	0.873482	ND	9.01424	8.82095	45.604	33.4317	1.33934	340.365	495.048	69.4039	7.61922	46.795
17	W-stress + 3 days of rehydratation	13	0.941859	1.65116	2.5315	40.5063	3.83182	22.2876	0.51105	1.27825	4.23634	6.69016	19.1036	0.107772	3.1984	10.2616	12.2455	117.478	0.134152	0.351038	0.157482	0.167395	1.16919	0.60167	0.886492	0.35735	0.843054	6.59427	13.9685	8.6997	72.2897	22.7365	5.68814	232.738	280.208	50.6239	3.9557	44.4238
17	W-stress + 3 days of rehydratation	13	0.90256	6.08695	2.84585	52.8671	5.41808	38.104	4.36573	4.036	4.26557	6.89619	18.1181	0.10517	3.70718	12.0955	16.8047	362.092	0.212129	0.554765	0.443412	0.179497	3.39824	1.74886	0.840004	0.517754	4.29086	3.5068	8.16801	8.59176	103.746	28.1966	ND	223.537	323.558	48.9242	1.02937	62.8184
17	W-stress + 3 days of rehydratation	13	0.879407	5.67794	2.44125	55.383	0.0352582	16.0058	20.1207	1.19298	5.15195	11.6261	23.5571	0.160745	3.15368	8.40005	9.30107	230.128	0.186235	1.28593	0.28482	0.224862	1.53718	0.726037	0.871573	0.419629	0.623574	2.34209	16.8446	ND	158.455	ND	6.94726	228.713	153.865	106.702	7.07545	40.1345
17	W-stress + 3 days of rehydratation	13	0.576786	0.808381	1.36261	40.1084	2.26722	14.5447	0.177236	1.48514	3.37395	5.05894	13.0904	0.105749	2.58536	7.91214	9.00605	85.6395	0.056174	0.329235	0.103564	0.14478	1.09208	0.570558	0.579766	0.261856	0.696403	ND	16.1609	ND	107.235	4.621	3.84421	341.049	466.959	61.2973	6.17936	54.329
22	control	7	0.0193227	0.205213	0.287288	8.722	1.0724	1.53536	0.0985589	0.297798	1.76509	1.78096	4.66372	0.0434271	0.698905	1.7881	1.90812	0.53111	0.0130787	0.474721	0.184325	0.0617867	0.679697	0.371196	0.424805	0.482455	0.232352	3.31191	54.5678	9.47691	492.172	3.91878	ND	325.209	245.014	64.1661	7.66431	13.0598
22	control	7	0.0191025	0.244845	0.540511	15.6307	1.9247	2.98692	0.187635	0.266176	3.14432	3.71332	10.307	0.0340598	1.82664	3.67072	6.02063	0.900458	0.0344256	0.520864	0.254893	0.0122119	1.01216	0.39326	0.551091	0.461415	0.177959	4.94049	59.3772	18.4581	975.694	5.05838	1.08476	244.397	142.733	27.3228	ND	16.8579
22	control	7	0.0185383	0.0832073	0.32367	8.5813	1.17309	1.87839	0.139781	0.295227	1.80771	1.70389	7.68693	0.0417399	0.769605	3.0479	2.85938	0.821819	0.0351975	0.435275	0.207572	0.0753801	0.647496	0.330834	0.538564	0.426629	0.190648	2.84116	25.4235	14.7212	495.511	ND	ND	205.337	213.224	33.1792	1.57016	11.366
22	control	7	0.0166176	0.105733	0.295532	8.07146	1.22748	2.10966	0.11642	0.302506	2.16204	0.510427	3.94639	0.0446027	0.666497	1.51271	1.97541	0.758728	0.0320305	0.490764	0.180493	0.104951	0.705321	0.38842	0.613662	0.53562	0.227662	ND	20.8374	ND	204.25	5.42589	0.971357	350.653	341.136	94.1522	9.82725	12.3793
22	control	7	0.0340619	0.0809339	0.28978	10.6636	1.24485	2.25915	0.115741	0.297217	2.20403	1.31174	5.30316	0.0347374	0.843439	3.14158	4.60722	0.751858	0.0534515	0.370437	0.206687	0.0782118	0.667544	0.301909	0.4399	0.422257	0.167228	ND	28.1651	ND	183.179	ND	ND	244.607	201.736	58.4292	4.31063	13.8126
22	control	10	0.0113639	0.244265	0.532642	11.2436	3.2711	2.05882	0.210788	0.239919	2.30424	3.63673	10.3074	0.0621551	1.61695	4.01354	4.69005	1.42476	0.0183483	0.636337	0.312471	0.0185192	1.02626	0.433551	0.683319	0.519392	0.213938	2.34921	12.5318	11.1799	326.089	ND	ND	243.243	234.069	49.9706	5.30998	17.673
22	control	10	0.0292894	0.276266	0.849671	16.4471	6.04175	3.92993	0.175365	0.502817	3.53867	3.25575	12.0281	0.0434404	3.09965	6.55066	11.142	1.72329	0.0381671	0.567188	0.274499	0.00961449	1.35781	0.40428	0.567187	0.490439	0.163649	5.98675	25.94	14.579	701.215	14.9941	1.04062	312.295	316.428	61.1497	1.80208	21.0488
22	control	10	0.0218531	0.10608	0.498596	11.6306	3.61877	3.40683	0.158245	0.29487	2.86414	2.13153	6.08386	0.0423321	1.53703	5.05182	11.1602	1.476	0.0251645	0.498274	0.27118	0.07823	0.988447	0.365205	0.586341	0.492344	0.140172	3.81996	17.1351	11.8266	321.606	ND	ND	272.814	302.742	47.1725	4.46792	17.7487
22	control	10	0.0198373	0.0787277	0.33351	10.7641	2.37921	3.38544	0.0941257	0.408826	2.17768	0.791021	5.99503	0.0349337	1.10906	3.82569	3.79192	0.841971	0.0171249	0.355633	0.196519	0.0583584	0.673931	0.26202	0.508286	0.431144	0.272768	ND	5.87996	ND	34.1183	ND	1.20211	183.622	285.07	66.6641	5.22346	14.8478
22	control	10	0.0429193	0.102636	0.219612	8.99416	2.48395	2.56646	0.0547112	0.392016	2.14889	0.641305	3.92103	0.0313265	0.817313	3.46077	5.17518	0.680193	0.0342608	0.204695	0.133527	0.0378847	0.458028	0.192732	0.360345	0.333886	0.113883	ND	8.91715	ND	26.9602	5.73825	ND	236.605	309.923	62.5912	6.30799	13.095
22	control	13	0.0208752	0.194538	0.48765	5.76093	7.58494	2.42853	0.123999	0.397374	2.22594	3.73033	12.4759	0.0510988	1.68083	5.26528	5.50415	1.22927	0.0124703	0.40738	0.216355	0.00642363	0.895437	0.315914	0.520402	0.377972	0.126777	2.73388	5.30357	6.43448	150.929	ND	1.71321	238.381	229.584	53.3908	8.84458	16.5132
22	control	13	0.020445	0.236813	0.627323	10.9273	11.6792	3.78477	0.168955	0.516374	3.7413	2.23391	6.96905	0.0407886	2.70204	5.94498	11.1119	1.46565	0.0328195	0.544909	0.24008	0.0458065	1.01818	0.389088	0.617585	0.514445	0.150999	5.52786	7.29583	12.9989	277.381	7.46079	2.74987	357.182	273.277	57.7052	2.51763	20.8409
22	control	13	0.0266979	0.0294086	0.363565	8.40557	4.02835	3.09352	0.0637712	0.471222	2.46282	3.42039	10.2733	0.0355367	1.34777	6.34055	7.47071	1.01325	0.0173364	0.203476	0.116568	0.0503264	0.562795	0.195842	0.323924	0.353241	0.0702939	3.42535	7.78582	7.5509	114.295	3.78316	1.76073	272.695	276.203	44.4597	1.5937	17.1462
22	control	13	0.0441126	0.0703478	0.343025	7.13189	3.70041	4.03026	0.0653226	0.358178	2.57193	1.8189	7.28181	0.0344157	1.24391	5.74055	8.5354	1.0358	0.00931684	0.212632	0.129925	0.0541258	0.565976	0.217516	0.397181	0.392433	0.0851123	ND	5.05896	ND	ND	ND	ND	224.855	222.463	49.684	4.97785	14.3274
22	control	13	0.0402551	0.0630422	0.454587	8.18883	5.45496	4.29724	0.0754663	0.396572	2.80977	3.17203	11.9271	0.0343277	1.43912	6.30368	6.33865	1.00165	0.0155749	0.274289	0.149201	0.0649767	0.682303	0.262879	0.393931	0.412288	0.0998988	ND	6.17781	ND	36.5872	5.11503	1.87212	276.778	282.344	57.8056	9.36554	17.4015
22	N-stress	7	0.0618917	0.127904	0.150068	1.21712	0.125986	1.76428	0.0822787	0.529332	1.14958	0.268063	0.642716	0.0432614	0.404607	0.264827	0.630414	0.381952	0.0289137	0.417419	0.0566267	0.0893683	0.57946	0.489349	0.893312	0.455659	0.198476	ND	ND	ND	12.0235	6.92243	1.15402	576.067	509.098	35.534	10.0197	3.33485
22	N-stress	7	0.0753684	0.146778	0.187682	1.22771	0.319662	2.25898	0.0962206	0.510365	1.53637	0.373142	0.886454	0.0489249	0.481552	0.289215	0.693654	0.420925	0.03741	0.51782	0.0611357	0.122657	0.67511	0.524845	0.8231	0.551245	0.220371	ND	ND	ND	7.96732	18.7985	3.15024	565.087	459.609	48.3454	11.7238	4.45364
22	N-stress	7	0.0693442	0.130221	0.152604	2.65697	0.486514	1.47847	0.109662	0.581657	1.90932	0.457701	1.70861	0.062019	0.433242	0.591374	1.02764	0.584497	0.0506055	0.353974	0.0625102	0.0920264	0.528765	0.361941	0.599288	0.519055	0.253506	ND	ND	ND	2.81559	18.6111	ND	524.705	568.716	136.779	8.03125	6.11101
22	N-stress	10	0.0168898	0.0301586	0.0740136	4.88273	0.711629	0.87025	0.0726678	0.219072	1.19808	0.287183	1.40183	0.060593	0.278317	0.524309	0.542248	0.466596	0.0071411	0.2221	0.0876397	0.0423296	0.255641	0.118435	0.36009	0.24378	0.164899	2.37308	2.80469	ND	7.05212	ND	ND	117.191	163.161	102.423	4.58667	6.54924
22	N-stress	10	0.0260437	0.0140875	0.144518	7.22	2.213	1.52049	0.0681081	0.219242	1.53249	0.265527	0.966764	0.0569323	0.355935	0.682168	1.39456	0.403023	0.00531015	0.257724	0.14103	0.0267423	0.378215	0.212505	0.432619	0.293087	0.185865	ND	ND	ND	2.73082	ND	0.975227	50.2122	92.7729	91.3421	ND	9.30645
22	N-stress	10	0.0236343	0.0280861	0.0784884	7.80112	0.945036	0.922159	0.0423929	0.382538	1.23049	0.320041	1.19646	0.0465812	0.286959	0.638738	0.705624	0.33962	0.00620997	0.146897	0.0783946	0.0336332	0.225814	0.0792963	0.42637	0.19395	0.163517	ND	ND	ND	ND	ND	ND	48.8027	73.289	79.1999	ND	6.90726
22	N-stress	10	0.0299611	0.0807092	0.110682	7.53198	1.82564	1.03764	0.0544536	0.227315	1.27768	0.688811	2.70642	0.0470087	0.335377	0.886436	0.802469	0.38786	0.0338926	0.213411	0.111198	0.010182	0.309278	0.174002	0.411561	0.185077	0.142741	ND	ND	ND	ND	13.3319	ND	52.6516	93.3547	99.1788	4.0934	8.43483
22	N-stress	13	0.0326498	0.10154	0.116102	6.20446	4.15509	0.820496	0.0536735	0.178149	1.86216	1.52937	4.60359	0.0460383	0.592082	2.3534	2.15514	0.438085	0.013254	0.213032	0.0845587	0.00618132	0.409238	0.152587	0.368658	0.29455	0.100971	ND	5.56907	ND	16.3421	ND	ND	73.5702	110.715	78.4233	5.13815	15.0935
22	N-stress	13	0.0166883	0.093964	0.151282	5.96247	4.85347	1.39736	0.0573178	0.17308	1.7565	1.48766	3.77772	0.0381957	0.544032	1.49561	1.68591	0.422551	0.00722597	0.234839	0.101275	0.0131767	0.372459	0.167392	0.516225	0.266467	0.121818	ND	4.0043	ND	8.91983	ND	ND	52.3568	81.7887	57.5714	ND	12.3001
22	N-stress	13	0.0176029	0.161917	0.203423	6.06027	4.16078	1.73842	0.092239	0.315928	2.1926	1.61708	5.14484	0.0826892	0.696506	2.42822	2.02529	0.611673	0.0345324	0.307188	0.160691	0.0108976	0.528385	0.236251	0.90646	0.401888	0.222663	ND	3.21119	ND	11.563	ND	1.01994	59.7948	76.9447	63.4927	ND	13.4729
22	N-stress	13	0.0182756	0.146898	0.23103	6.68405	4.19336	1.71145	0.0698264	0.186372	1.83586	1.44934	5.55043	0.0409566	0.710659	2.3904	2.6603	0.57038	0.00409891	0.357712	0.170049	ND	0.605949	0.26378	0.505372	0.417516	0.172072	ND	3.03255	ND	6.55863	ND	ND	82.7886	95.9231	84.3735	6.03584	13.9071
22	N-stress	13	0.0306058	0.143506	0.390634	11.0824	4.79842	2.3059	0.105895	0.369606	3.34166	3.36851	8.72839	0.0484257	1.89051	5.43391	7.75875	3.85526	0.00797182	0.216821	0.109277	0.00712652	0.697629	0.216034	0.464085	0.330333	0.109784	ND	2.10958	ND	ND	ND	ND	61.3276	86.5456	89.7382	2.19531	9.0604
22	NW-stress + 8 days of rehydration	7	NA	NA	NA	NA	NA	NA	NA	NA	NA	NA	NA	NA	NA	NA	NA	NA	NA	NA	NA	NA	NA	NA	NA	NA	NA	NA	NA	NA	NA	NA	NA	NA	NA	NA	NA	NA
22	NW-stress + 8 days of rehydration	7	NA	NA	NA	NA	NA	NA	NA	NA	NA	NA	NA	NA	NA	NA	NA	NA	NA	NA	NA	NA	NA	NA	NA	NA	NA	NA	NA	NA	NA	NA	NA	NA	NA	NA	NA	NA
22	NW-stress + 8 days of rehydration	7	NA	NA	NA	NA	NA	NA	NA	NA	NA	NA	NA	NA	NA	NA	NA	NA	NA	NA	NA	NA	NA	NA	NA	NA	NA	NA	NA	NA	NA	NA	NA	NA	NA	NA	NA	NA
22	NW-stress + 8 days of rehydration	7	NA	NA	NA	NA	NA	NA	NA	NA	NA	NA	NA	NA	NA	NA	NA	NA	NA	NA	NA	NA	NA	NA	NA	NA	NA	NA	NA	NA	NA	NA	NA	NA	NA	NA	NA	NA
22	NW-stress + 8 days of rehydration	7	NA	NA	NA	NA	NA	NA	NA	NA	NA	NA	NA	NA	NA	NA	NA	NA	NA	NA	NA	NA	NA	NA	NA	NA	NA	NA	NA	NA	NA	NA	NA	NA	NA	NA	NA	NA
22	NW-stress + 8 days of rehydration	10	0.0103499	0.107115	0.214891	8.48763	1.15968	2.0775	0.0851234	0.189747	1.50701	0.73851	2.70266	0.0513782	0.452647	1.51866	1.22309	2.37583	0.0155095	0.211197	0.111919	0.0434545	0.431014	0.185729	0.376372	0.213009	0.15158	ND	ND	ND	8.02337	4.24595	ND	43.9081	108.284	81.8951	3.66853	15.6542
22	NW-stress + 8 days of rehydration	10	0.0190678	0.0804951	0.150917	10.1265	0.921604	2.02336	0.0678882	0.323595	1.54784	0.492306	1.94252	0.0638916	0.50424	0.947507	1.37958	0.631371	0.00755923	0.27116	0.158232	0.0464229	0.446112	0.243723	0.465192	0.346484	0.203632	ND	ND	ND	ND	4.80101	ND	47.4542	134.463	82.7855	0.973303	14.3777
22	NW-stress + 8 days of rehydration	10	0.0323087	0.159086	0.177659	12.1889	0.783112	1.99772	0.0750274	0.350352	2.12189	0.34377	1.88392	0.0663787	0.597043	1.16556	1.21387	0.775203	0.0351327	0.340357	0.169129	0.0320495	0.578917	0.342794	0.580315	0.497796	0.289436	ND	ND	ND	ND	6.69558	ND	138.821	231.757	92.5227	1.23454	15.5843
22	NW-stress + 8 days of rehydration	10	0.0108216	0.0539318	0.132869	10.188	0.63754	1.71554	0.0571766	0.211807	1.54071	0.24919	2.33302	0.052051	0.447165	1.34409	1.02178	0.619054	0.0045712	0.242673	0.136944	0.0418637	0.413495	0.184889	0.487516	0.321483	0.152635	ND	7.90859	ND	2.31401	7.04101	4.22284	41.8517	109.358	117.918	9.57337	14.468
22	NW-stress + 8 days of rehydration	10	0.0226204	0.0768352	0.135767	6.63724	0.643271	1.08147	0.0618594	0.28713	1.53617	0.510966	2.49799	0.0544569	0.381595	1.33039	1.03623	0.591095	0.118077	0.26737	0.143592	0.0693184	0.369923	0.148146	0.786056	0.25692	0.161001	ND	2.87877	ND	ND	10.6592	1.14184	70.8156	136.761	127.493	6.98546	17.3731
22	NW-stress + 8 days of rehydration	13	0.0316412	0.131522	0.378677	6.06865	5.46579	2.6459	0.109546	0.220019	2.33926	1.7036	7.44672	0.0585152	1.1041	4.21616	4.65569	1.44423	0.0173518	0.339642	0.1808	0.037056	0.855292	0.283071	0.616965	0.498517	0.28702	ND	3.79375	ND	22.4677	5.6411	1.16371	118.892	156.158	52.2701	7.07742	24.1507
22	NW-stress + 8 days of rehydration	13	0.0237938	0.12938	0.461187	8.01285	6.09103	3.49875	0.147631	0.228724	2.38141	2.61451	7.51036	0.0617902	1.23264	3.55695	4.09956	1.35806	0.0107137	0.402783	0.252932	0.0109697	0.950043	0.338498	0.66651	0.556186	0.352004	ND	3.19243	ND	24.328	5.18994	0.863044	101.377	153.38	50.5913	2.63211	23.605
22	NW-stress + 8 days of rehydration	13	0.0101908	0.135368	0.246015	11.1108	3.67776	2.16119	0.084023	0.241125	2.58052	1.99762	6.55121	0.0364533	1.09203	4.25291	3.85245	1.25094	0.0271687	0.226013	0.118361	0.0527277	0.603183	0.247027	0.697255	0.475015	0.215093	ND	6.22323	ND	18.7956	5.84005	1.26829	124.555	174.998	50.2175	1.36721	32.5461
22	NW-stress + 8 days of rehydration	13	0.0187666	0.242046	0.38369	6.64306	6.09794	2.35049	0.121312	0.173558	2.07575	1.70724	8.3074	0.0509968	1.01605	3.85383	3.10033	0.957591	0.00502217	0.474939	0.269175	0.0163804	0.938988	0.374283	0.725507	0.661894	0.3075	ND	4.62538	ND	8.38245	6.74798	1.78329	58.9597	104.285	81.5138	11.1261	25.1042
22	NW-stress + 8 days of rehydration	13	0.0251282	0.0953634	0.294358	9.06986	5.48656	1.7748	0.0841955	0.168462	2.37186	2.82002	8.77545	0.0415643	0.936575	3.58343	2.77148	1.13792	0.00872592	0.252123	0.162793	0.0346304	0.602067	0.186922	0.906004	0.474881	0.179709	ND	3.85823	ND	10.0331	7.79876	1.56221	100.844	115.08	60.5562	4.77683	32.6594
22	W-stress + 8 days of rehydration	7	NA	NA	NA	NA	NA	NA	NA	NA	NA	NA	NA	NA	NA	NA	NA	NA	NA	NA	NA	NA	NA	NA	NA	NA	NA	NA	NA	NA	NA	NA	NA	NA	NA	NA	NA	NA
22	W-stress + 8 days of rehydration	7	NA	NA	NA	NA	NA	NA	NA	NA	NA	NA	NA	NA	NA	NA	NA	NA	NA	NA	NA	NA	NA	NA	NA	NA	NA	NA	NA	NA	NA	NA	NA	NA	NA	NA	NA	NA
22	W-stress + 8 days of rehydration	7	NA	NA	NA	NA	NA	NA	NA	NA	NA	NA	NA	NA	NA	NA	NA	NA	NA	NA	NA	NA	NA	NA	NA	NA	NA	NA	NA	NA	NA	NA	NA	NA	NA	NA	NA	NA
22	W-stress + 8 days of rehydration	7	NA	NA	NA	NA	NA	NA	NA	NA	NA	NA	NA	NA	NA	NA	NA	NA	NA	NA	NA	NA	NA	NA	NA	NA	NA	NA	NA	NA	NA	NA	NA	NA	NA	NA	NA	NA
22	W-stress + 8 days of rehydration	10	0.110229	0.0672104	0.715676	21.7856	1.42671	9.40542	0.203958	0.756136	3.26984	2.15027	5.96371	0.105529	1.86312	4.88462	9.1056	76.8689	0.0654844	0.458584	0.181027	0.079529	1.55085	0.616614	0.557923	0.405001	4.12394	2.05537	9.04837	7.36935	194.706	3.97591	2.56683	475.039	511.482	64.6215	1.6624	31.9455
22	W-stress + 8 days of rehydration	10	0.125214	1.0057	0.906382	10.8835	0.223782	1.88816	0.0653784	0.596947	1.77742	0.468731	0.669038	0.238156	0.608796	5.52489	4.05784	314.113	0.030106	0.29981	0.268559	0.081443	5.08095	0.585554	0.523363	5.99301	9.96278	2.02038	ND	6.77417	117.031	ND	3.41213	84.3877	203.289	314.251	ND	34.9885
22	W-stress + 8 days of rehydration	10	0.327454	1.26549	1.04933	8.86522	0.94676	2.7828	0.129565	0.877434	1.97967	0.762584	0.772535	0.22936	0.755935	9.00157	4.54416	391.287	0.0661307	0.424952	0.375723	0.0793246	7.03026	0.728736	0.645981	8.83753	11.0304	ND	ND	ND	105.246	ND	1.04103	61.4813	144.812	349.823	ND	35.6276
22	W-stress + 8 days of rehydration	13	0.168385	0.362306	3.03109	37.3921	3.43574	20.9436	1.99183	0.709712	4.2639	11.087	19.4563	0.116221	4.11337	6.9631	8.89269	66.6902	0.0606567	0.500028	0.171495	0.0762776	1.29765	0.540547	0.353616	0.38295	0.0734051	3.42116	1.86797	7.95242	197.523	ND	5.03319	427.422	346.536	29.8678	1.34336	28.009
22	W-stress + 8 days of rehydration	13	0.352792	0.165801	1.52268	38.1816	2.59342	15.7511	0.637655	1.58917	3.90154	3.48344	6.53752	0.0763736	5.79413	15.0848	18.1857	71.1004	0.0563114	0.270078	0.0951142	0.0253535	0.735607	0.397371	0.183213	0.252743	0.0447085	7.30714	5.55348	7.75043	154.639	ND	4.60149	392.605	332.702	36.6391	1.31034	29.2509
22	W-stress + 8 days of rehydration	13	0.174655	0.26434	2.29471	33.8053	ND	16.693	0.786157	0.687192	3.9878	4.05883	8.03115	0.122393	3.61892	12.2468	17.1421	64.8431	0.0226253	0.605239	0.293451	0.126575	1.64541	0.630301	0.82142	0.386966	0.130502	4.08036	ND	7.71799	158.839	4.99921	3.93937	426.377	361.539	17.3399	1.12565	33.1028
22	W-stress + 8 days of rehydration	13	0.344703	0.0678759	0.786739	25.4126	2.87973	10.9967	0.20796	0.786902	3.45206	4.11658	12.7904	0.0734433	3.11192	9.77239	11.358	77.2177	0.0372756	0.229466	0.0680305	0.0924639	0.707827	0.466334	0.199704	0.249572	0.0777431	2.62999	14.9294	ND	126.91	13.6305	4.51531	464.673	426.453	68.4126	7.69071	24.4773
